# Supplementary material for: Characterisation of an allosteric site in PLCγ enzymes and implications for development of their specific inhibitors
Source: Biochem J. 2025 Oct 16;482(20):1545–64. doi: 10.1042/BCJ20253358 (PMC12687421; doi:10.1042/BCJ20253358)
Supplement: Online supplementary material 2 [file bcj-482-20-BCJ20253358-s002.xlsx]

## Sheet: hPLC Changes (Fig. X)
Peptides corresponding to Figure 2
hPLC Apo, hPLC + 10 µM ADP
Final % D2O: 61.5%
HNHDX9
3s (0°C), 30s, 300s, 3000s
hPLC					% Deuterium Incorporation																					% Deuterium Comparison												T Test					Protein Coverage
%D comparison for hLC comparing hPLC Apo to hPLC + 10 µM ADP (Figure 2)					hPLC Apo									hPLC + ADP												hPLC Apo v. hPLC + ADP												hPLC Apo v. hPLC + ADP					hPLC Peptide Coverage
S	E	Z	RT	Sequence	3	SD	30	SD	300	SD	3000	SD		0.3	SD	30	SD	300	SD	3000	SD					0.3	SD	30	SD	300	SD	3000	SD					3	300
-6	19	3	9.21	YKKAGSAMAGAASPCANGCGPGAPSD	69.6797	3.1845	70.094	2.00757	68.5157	0.308049	68.2313	1.57598		67.9173	0.880083	69.5193	0.69439	69.987	0.883942	68.4213	3.27416		Average % Deuterium incorporation	100		1.76233	3.30387	0.574667	2.12427	-1.47133	0.936081	-0.19	3.63371		Increase in exchange	4.5-10%		0.441525	0.676712	0.0895911	0.933586
-6	20	3	9.33	YKKAGSAMAGAASPCANGCGPGAPSDA	68.7493	3.20635	69.4203	1.4496	68.5863	1.73355	67.0597	1.66892		67.8747	1.44614	68.3733	0.50922	68.61	0.864293	67.3577	3.4582			90		0.874667	3.51739	1.047	1.53644	-0.0236667	1.93706	-0.298	3.83985			10-20%		0.697884	0.338444	0.984087	0.902195
-6	25	3	11.45	YKKAGSAMAGAASPCANGCGPGAPSDAEVLHL	54.8887	2.81837	66.4797	1.43354	66.4407	1.11683	65.5327	1.36968		55.3467	1.52393	65.761	0.947475	66.634	1.33542	65.677	1.91258			80		-0.458	3.204	0.718667	1.71836	-0.193333	1.74088	-0.144333	2.35245			>20%		0.82008	0.514858	0.856762	0.919578
-6	25	4	11.45	YKKAGSAMAGAASPCANGCGPGAPSDAEVLHL	54.675	2.918	67.25	2.81862	66.1027	0.828109	65.5627	1.24088		55.1057	1.49312	65.1103	1.31072	66.4383	0.852744	65.6113	2.69593			70		-0.430667	3.27782	2.13967	3.10847	-0.335667	1.18867	-0.0486667	2.9678		No change	-4.5-4.5%		0.83463	0.323712	0.651374	0.979466
24	35	3	10.97	HLCRSLEVGTVM	3.18	0.5857	24.3633	0.967095	43.579	0.735533	52.105	0.066		3.99333	0.68572	28.9357	0.473808	45.3827	0.370554	54.5257	1.24123			60		-0.813333	0.901807	-4.57233	1.07692	-1.80367	0.823601	-2.42067	1.24298		Decrease in exchange	4.5-10%		0.194901	0.00578287	0.032625	0.077585
26	37	2	12.51	CRSLEVGTVMTL	2.95333	0.468616	21.679	0.654	42.5887	0.649888	53.4993	0.293667		3.37433	0.476101	26.863	1.39974	45.831	0.831084	54.604	0.586301			50		-0.421	0.668037	-5.184	1.54499	-3.24233	1.05501	-1.10467	0.655736			10-20%		0.332615	0.0118136	0.00700843	0.0626946
38	55	3	9.37	FYSKKSQRPERKTFQVKL	10.987	0.975803	21.6913	0.411172	25.1777	0.600064	28.6967	0.867664		11.6337	0.507552	22.7657	0.310507	25.6523	0.866703	29.1153	0.597113			40		-0.646667	1.09991	-1.07433	0.515244	-0.474667	1.05416	-0.418667	1.05327			>20%		0.382494	0.0254932	0.485413	0.533794
38	55	4	9.37	FYSKKSQRPERKTFQVKL	10.6763	0.747554	20.8697	0.206253	24.108	1.22543	27.706	0.370207		10.953	0.571159	22.0987	0.280858	25.0257	0.687024	28.0237	0.307259			30		-0.276667	0.940776	-1.229	0.348456	-0.917667	1.40488	-0.317667	0.481104					0.640331	0.00479747	0.337105	0.319481
38	57	4	9.21	FYSKKSQRPERKTFQVKLET	14.7333	1.00786	28.1493	0.311507	31.712	0.569814	34.523	0.271387		15.133	0.763418	29.508	0.297289	32.8843	0.394069	34.9207	0.369141			20		-0.399667	1.26435	-1.35867	0.430601	-1.17233	0.692805	-0.397667	0.458166		Highlighted peptides also cross thresholds of change >0.45 Da and p-value <0.01			0.61412	0.00541854	0.049566	0.213457
56	74	4	10.69	ETRQITWSRGADKIEGAID	24.47	1.14811	36.1883	1.07003	47.447	0.687911	48.264	0.641192		24.516	1.10434	38.1453	0.901031	46.939	0.555695	48.738	1.8675			10		-0.046	1.59303	-1.957	1.39886	0.508	0.884318	-0.474	1.97451					0.961635	0.0743899	0.378356	0.710816
75	89	4	8.03	IREIKEIRPGKTSRD	8.29167	0.797054	22.5523	0.285239	28.252	0.696494	30.893	0.207885		8.14233	0.767243	24.235	0.657088	29.806	0.436935	31.1143	0.322962					0.149333	1.10633	-1.68267	0.716328	-1.554	0.822202	-0.221333	0.384084					0.825683	0.0322202	0.0399455	0.385472
78	89	4	7.65	IKEIRPGKTSRD	10.3997	0.69339	27.1457	1.03371	32.2233	4.23652	36.9133	0.732672		9.53967	1.07525	30.092	1.30802	35.3243	3.03171	36.7983	1.55384					0.86	1.27944	-2.94633	1.66718	-3.101	5.20955	0.115	1.71792					0.317778	0.0403314	0.365756	0.912816
90	106	3	10.02	FDRYQEDPAFRPDQSHC	31.816	1.91201	50.618	0.0854927	52.9543	0.385077	53.9217	0.427306		33.171	2.70624	51.2383	0.567909	53.8767	0.70277	54.2003	0.916093					-1.355	3.31354	-0.620333	0.574308	-0.922333	0.801356	-0.278667	1.01085					0.52168	0.195145	0.137502	0.666632
90	107	4	11.18	FDRYQEDPAFRPDQSHCF	27.0003	1.56504	42.4907	0.483629	44.4077	0.823034	44.1927	0.342066		28.0567	2.3875	43.1773	0.576502	44.4513	0.288174	44.2547	1.23927					-1.05633	2.85474	-0.686667	0.752497	-0.0436667	0.872026	-0.062	1.28561		All highlighted cells represent peptides that are mapped on the hPLC structure			0.561059	0.191098	0.938597	0.935692
108	114	1	12.19	VILYGME	4.72067	0.751678	14.9137	0.16055	16.704	0.444518	26.794	0.262829		4.887	0.759374	15.931	0.558592	17.2817	0.207329	26.7713	0.100162					-0.166333	1.06849	-1.01733	0.581207	-0.577667	0.490491	0.0226667	0.281267					0.800475	0.0767605	0.143213	0.909978
115	122	2	11.87	FRLKTLSL	1.62733	1.56758	4.15867	0.275923	15.6283	0.483432	29.1683	0.265692		1.03833	0.153285	6.61167	0.824654	17.4267	0.771691	30.397	0.368672					0.589	1.57505	-2.453	0.869591	-1.79833	0.910611	-1.22867	0.454435					0.581932	0.0266297	0.0344785	0.0112918
115	132	3	11.76	FRLKTLSLQATSEDEVNM	11.145	2.03326	15.9653	0.302432	27.5253	0.318811	40.822	0.696149		10.3673	0.485912	18.5727	1.42513	29.9463	0.986477	41.546	0.557882					0.777667	2.09052	-2.60733	1.45687	-2.421	1.03671	-0.724	0.892108					0.578506	0.0809556	0.0407001	0.236095
116	122	2	10.64	RLKTLSL	1.18033	1.33878	1.73133	1.05925	4.35333	0.686561	18.934	0.523287		0.877333	0.108868	1.76633	0.710601	4.74433	0.51627	20.0243	0.184186					0.303	1.3432	-0.035	1.27552	-0.391	0.859011	-1.09033	0.554755					0.734363	0.959781	0.489005	0.0565179
123	132	1	9.85	QATSEDEVNM	19.6663	1.6757	28.512	0.232407	45.7817	1.35879	61.4813	0.898957		18.8817	1.13791	30.7413	1.32178	47.9587	1.48672	62.4133	0.806515					0.784667	2.02554	-2.22933	1.34206	-2.177	2.01411	-0.932	1.20772					0.544237	0.095349	0.134572	0.254209
123	132	2	9.85	QATSEDEVNM	18.9887	1.41697	28.653	0.206647	44.7837	0.920507	58.184	0.734365		18.447	0.738049	30.6267	1.50337	46.9843	0.99856	59.2067	0.52561					0.541667	1.59766	-1.97367	1.51751	-2.20067	1.35811	-1.02267	0.903083					0.59904	0.147958	0.0489644	0.131188
132	140	2	15.79	MWIKGLTWL	0.84	0.541623	0.261667	0.239352	1.30967	0.250921	6.29533	0.284649		0.661	0.220971	0.797333	0.284577	1.601	0.123089	7.79133	0.355008					0.179	0.584965	-0.535667	0.371852	-0.291333	0.279486	-1.496	0.455034					0.643805	0.0703507	0.161789	0.00553544
133	140	2	15.21	WIKGLTWL	0.844333	0.901679	2.03933	2.15436	1.76267	1.3204	7.598	0.521245		0.222	0.14426	1.87767	2.07308	1.40167	0.200675	9.00867	0.177497					0.622333	0.913146	0.161667	2.9898	0.361	1.33557	-1.41067	0.550637					0.351145	0.930163	0.683035	0.0321037
133	142	2	15.53	WIKGLTWLME	1.234	0.558638	0.807333	0.313462	2.75667	0.22665	13.8167	0.178752		0.393667	0.505708	1.03367	0.364933	3.64367	0.458264	15.2623	0.272533					0.840333	0.753536	-0.226333	0.481077	-0.887	0.51125	-1.44567	0.325924					0.124998	0.465373	0.0580711	0.00261323
141	161	3	15.06	MEDTLQAPTPLQIERWLRKQF	1.19167	1.05117	2.39467	0.0695294	11.634	0.424084	22.7137	0.153692		0.743667	0.0450814	4.23067	1.36915	12.9977	0.491032	24.0923	0.321422					0.448	1.05214	-1.836	1.37091	-1.36367	0.648814	-1.37867	0.356278					0.536923	0.146143	0.0227146	0.00784783
141	161	4	15.06	MEDTLQAPTPLQIERWLRKQF	0.963	0.919721	2.26267	0.142879	11.454	0.312583	22.6053	0.153575		0.557	0.122572	3.87833	1.13532	12.8153	0.274631	23.9433	0.417502					0.406	0.927853	-1.61567	1.14427	-1.36133	0.416089	-1.338	0.444852					0.524961	0.130373	0.00507326	0.0204535
141	162	3	15.22	MEDTLQAPTPLQIERWLRKQFY	0.930333	0.61113	2.36533	0.274097	12.9183	0.401689	25.2663	0.298128		0.658	0.107406	3.93833	1.04952	14.296	0.442932	26.7053	0.30725					0.272333	0.620497	-1.573	1.08473	-1.37767	0.597949	-1.439	0.428115					0.526265	0.113892	0.0165077	0.00439319
141	162	4	15.22	MEDTLQAPTPLQIERWLRKQFY	1.09933	0.815458	2.41667	0.187044	12.8893	0.539009	25.12	0.278214		0.625333	0.0765789	3.96067	0.683098	14.3897	0.487996	26.5867	0.183222					0.474	0.819046	-1.544	0.708243	-1.50033	0.727097	-1.46667	0.333127					0.421273	0.0509176	0.0234538	0.00272105
143	161	4	14.96	DTLQAPTPLQIERWLRKQF	1.187	1.06574	2.50333	0.203348	12.954	1.04073	22.938	0.130782		0.692333	0.257182	4.29167	1.22682	14.2937	0.623515	24.3653	0.411403					0.494667	1.09633	-1.78833	1.24356	-1.33967	1.21322	-1.42733	0.43169					0.509152	0.124105	0.143876	0.0186751
144	161	4	14.74	TLQAPTPLQIERWLRKQF	2.07233	2.71383	2.479	0.444204	10.517	0.355585	16.998	1.04271		0.871	0.335161	4.61633	1.96054	13.4253	0.510602	20.036	0.323198					1.20133	2.73445	-2.13733	2.01023	-2.90833	0.622218	-3.038	1.09165					0.524742	0.194998	0.00204247	0.0282774
162	181	4	10.85	YSVDRNREDRISAKDLKNML	15.8643	2.86004	28.1113	0.190411	40.9167	1.13768	49.8893	0.46005		15.1427	1.34029	31.537	1.61378	42.5517	0.819859	51.8813	1.1201					0.721667	3.15852	-3.42567	1.62498	-1.635	1.40231	-1.992	1.2109					0.719986	0.0647669	0.120157	0.0752969
182	193	3	11.49	SQVNYRVPNMRF	34.8397	2.4679	50.2123	0.881112	61.177	1.05409	77.329	0.802748		35.3513	1.49394	52.087	0.885898	64.0603	0.338925	79.628	1.28496					-0.511667	2.88486	-1.87467	1.24947	-2.88333	1.10724	-2.299	1.5151					0.777249	0.0600826	0.0317897	0.0700001
185	193	3	11.39	NYRVPNMRF	50.216	2.05575	72.5563	0.982349	76.1647	0.352876	85.017	0.500021		51.7653	1.44735	74.1507	0.432	78.3683	0.566323	86.6603	1.16465					-1.54933	2.51414	-1.59433	1.07314	-2.20367	0.667265	-1.64333	1.26745					0.351627	0.0898926	0.0080244	0.119366
186	193	3	11.39	YRVPNMRF	59.0687	4.54734	85.3043	1.22614	85.9847	0.416703	85.8463	1.13194		62.4023	2.13278	86.8187	0.795501	87.525	0.321117	86.195	1.29951					-3.33367	5.02265	-1.51433	1.46159	-1.54033	0.526077	-0.348667	1.72337					0.337855	0.158915	0.0082904	0.736355
194	201	2	10.42	LRERLTDL	46.1447	1.02728	75.8523	0.522284	77.451	1.10968	77.2643	1.43763		51.9023	2.78056	76.594	0.635796	77.4783	0.960977	76.756	1.22196					-5.75767	2.96426	-0.741667	0.82281	-0.0273333	1.46794	0.508333	1.88679					0.0559105	0.198241	0.980349	0.664428
202	213	2	11.28	EQRSGDITYGQF	23.216	1.19687	36.8703	0.624939	59.127	1.12848	69.0773	0.864866		23.522	0.971002	39.8473	0.483671	60.8213	0.79141	69.835	1.07244					-0.306	1.54121	-2.977	0.790245	-1.69433	1.37833	-0.757667	1.37772					0.748143	0.00357426	0.107638	0.395638
217	235	3	14.19	YRSLMYSAQKTMDLPFLEA	16.7187	1.21712	31.9333	0.817478	56.553	0.683394	60.959	0.970339		17.9167	1.09443	35.5077	0.515166	57.7483	0.225764	61.114	0.197122					-1.198	1.63681	-3.57433	0.966264	-1.19533	0.71972	-0.155	0.990159					0.273905	0.0053246	0.0817977	0.81087
222	233	2	14.21	YSAQKTMDLPFL	18.0067	1.47107	35.6067	0.942309	68.922	1.97268	71.9033	0.591985		19.1407	0.756077	40.225	0.784638	71.3177	0.54016	73.088	0.375675					-1.134	1.65399	-4.61833	1.22621	-2.39567	2.0453	-1.18467	0.701126					0.321354	0.0032098	0.162455	0.0524971
222	235	2	13.76	YSAQKTMDLPFLEA	23.3593	1.63784	42.63	0.915441	70.794	1.51853	72.571	0.498473		24.8123	1.2414	46.1667	0.58752	71.9757	0.19713	73.4707	1.20033					-1.453	2.05514	-3.53667	1.08776	-1.18167	1.53127	-0.899667	1.29972					0.293083	0.00789702	0.308063	0.326047
222	246	4	13.04	YSAQKTMDLPFLEASTLRAGERPEL	44.0097	2.36972	64.742	1.16191	76.869	0.191157	78.3863	1.75919		47.388	2.62368	65.424	0.597099	78.5397	1.04258	79.4473	1.05205					-3.37833	3.53543	-0.682	1.30636	-1.67067	1.05996	-1.061	2.04977					0.173989	0.432576	0.104755	0.431268
226	235	2	13.67	KTMDLPFLEA	24.5337	1.87853	43.9017	1.79302	65.063	1.47857	67.8453	0.410103		26.6773	1.4675	46.7867	0.937353	67.5473	1.02103	68.0717	1.68917					-2.14367	2.38379	-2.885	2.02325	-2.48433	1.79685	-0.226333	1.73824					0.198021	0.0885917	0.0829596	0.839042
236	246	3	9.74	STLRAGERPEL	59.1863	3.22256	82.3043	0.592745	81.8457	0.334576	81.111	1.17287		64.1823	4.46615	81.9983	0.789434	83.0277	0.119634	81.486	1.16807					-4.996	5.50739	0.306	0.987194	-1.182	0.355322	-0.375	1.6553					0.198026	0.623458	0.0170492	0.714737
239	260	4	14.4	RAGERPELCRVSLPEFQQFLLD	10.7357	0.666814	19.7527	0.732403	23.0397	1.18097	31.575	1.40701		12.7733	1.91656	20.0653	0.695576	21.991	1.54066	31.6633	1.42281					-2.03767	2.02924	-0.312667	1.01007	1.04867	1.94122	-0.0883333	2.00102					0.199792	0.617653	0.406288	0.94239
247	257	2	12.98	CRVSLPEFQQF	1.162	0.841798	1.464	0.149452	9.10667	0.167408	29.8323	0.409688		0.975667	0.269847	2.079	0.404063	10.257	0.41694	31.2607	0.704285					0.186333	0.883992	-0.615	0.430817	-1.15033	0.449293	-1.42833	0.814777					0.749103	0.104492	0.0285813	0.0509937
247	257	3	12.98	CRVSLPEFQQF	1.12167	0.476189	1.067	0.0899389	8.191	0.740087	27.9243	0.372143		0.878333	0.232289	2.05667	0.521427	8.88233	1.27825	28.8597	0.266898					0.243333	0.529825	-0.989667	0.529127	-0.691333	1.47704	-0.935333	0.457957					0.496948	0.0785052	0.47214	0.0285778
247	258	2	14.6	CRVSLPEFQQFL	1.37367	0.946689	1.237	0.160477	7.76333	0.08778	25.6693	0.619165		1.30567	0.734142	2.183	0.370199	8.776	0.81609	26.676	0.296231					0.068	1.19799	-0.946	0.403485	-1.01267	0.820797	-1.00667	0.686381					0.928207	0.0312523	0.16299	0.0869694
247	258	3	14.6	CRVSLPEFQQFL	1.625	0.780008	1.292	0.209674	7.97933	0.688844	25.2207	0.360384		0.680333	0.297519	1.92467	0.795023	8.63667	0.439405	26.658	0.446259					0.944667	0.834823	-0.632667	0.822208	-0.657333	0.817057	-1.43733	0.573606					0.159133	0.301255	0.247611	0.0132699
247	259	2	15.63	CRVSLPEFQQFLL	0.868333	0.45061	1.34033	0.163512	6.78033	0.424076	23.4147	0.271113		0.917667	0.371196	1.767	0.319794	7.90833	0.447989	24.5523	0.375215					-0.0493333	0.583811	-0.426667	0.359172	-1.128	0.616875	-1.13767	0.462913					0.889718	0.131765	0.0328468	0.016035
247	259	3	15.63	CRVSLPEFQQFLL	0.918667	0.683361	1.26133	0.414577	6.76767	0.430586	22.9623	0.245508		0.700333	0.0858157	1.59367	0.367911	7.904	0.422891	23.7603	0.826984					0.218333	0.688728	-0.332333	0.554286	-1.13633	0.603524	-0.798	0.862657					0.639354	0.358106	0.0310575	0.230439
247	260	2	14.76	CRVSLPEFQQFLLD	0.932333	0.621032	1.15967	0.124275	6.16	0.28917	20.941	0.416703		0.854	0.0953572	1.73033	0.655611	7.22267	0.3775	21.8833	0.271353					0.0783333	0.628311	-0.570667	0.667286	-1.06267	0.475526	-0.942333	0.497266					0.841477	0.268197	0.0196065	0.0371293
247	260	3	14.76	CRVSLPEFQQFLLD	0.909333	0.599033	0.943	0.296127	6.32033	0.557943	20.436	0.260069		0.739	0.113583	1.49133	0.486212	7.05167	0.150932	21.654	0.30259					0.170333	0.609706	-0.548333	0.569292	-0.731333	0.577997	-1.218	0.398995					0.679833	0.185841	0.142236	0.0066571
248	257	2	12.77	RVSLPEFQQF	1.639	0.80359	1.781	0.0880852	9.30567	1.49281	33.0857	0.997223		1.68733	0.599107	2.53367	0.311195	11.409	0.365345	35.0123	0.45412					-0.0483333	1.00234	-0.752667	0.323421	-2.10333	1.53687	-1.92667	1.09576					0.944467	0.0442624	0.127753	0.060453
248	260	2	14.81	RVSLPEFQQFLLD	1.53467	1.16368	1.659	0.404382	7.21433	0.490545	22.0883	0.359225		1.43167	0.481789	2.06033	0.255676	8.19033	0.868667	23.1673	0.277506					0.103	1.25947	-0.401333	0.47843	-0.976	0.997605	-1.079	0.453929					0.900379	0.229016	0.186528	0.0163477
258	265	1	12.3	LLDYQGEL	6.18433	0.862281	20.2727	0.552428	32.1177	1.0796	43.9037	0.209061		5.89967	0.794711	22.125	0.601611	32.7353	0.448237	44.8127	0.147174					0.284667	1.17264	-1.85233	0.816769	-0.617667	1.16896	-0.909	0.255669					0.696271	0.0172361	0.43888	0.00480992
266	275	2	11.39	WAVDRLQVQE	12.587	1.14343	22.9303	0.607033	25.7097	0.651046	38.5867	0.918784		13.5517	1.48235	24.165	0.568108	26.5783	0.677012	39.84	0.534206					-0.964667	1.87211	-1.23467	0.831406	-0.868667	0.939258	-1.25333	1.0628					0.427165	0.061557	0.183718	0.127035
266	276	2	12.82	WAVDRLQVQEF	11.4617	0.912207	20.2267	0.411078	22.597	0.89447	33.609	0.212854		11.8747	0.478623	20.8123	0.626798	23.6237	0.394712	34.9213	0.232083					-0.413	1.03015	-0.585667	0.749574	-1.02667	0.977688	-1.31233	0.314912					0.5421	0.258698	0.175413	0.00200662
279	293	3	13.97	SFLRDPLREIEEPYF	11.5267	1.4184	35.887	0.77939	48.5333	0.399775	52.0157	0.350594		12.6323	1.36156	38.3307	0.22316	49.9287	0.548247	52.977	0.573433					-1.10567	1.96614	-2.44367	0.810709	-1.39533	0.678524	-0.961333	0.672117					0.384787	0.0254323	0.0278178	0.0809169
280	293	3	13.61	FLRDPLREIEEPYF	11.6567	0.957006	36.7123	0.865703	50.0177	0.609971	53.318	0.482804		13.2353	1.54492	39.441	0.388707	51.1387	0.557066	54.3973	0.43468					-1.57867	1.81732	-2.72867	0.948965	-1.121	0.826067	-1.07933	0.649651					0.219935	0.0187401	0.0787408	0.0462377
281	293	3	13.03	LRDPLREIEEPYF	12.4013	0.945864	35.1203	0.311507	48.9893	0.815299	53.1283	0.916027		14.203	1.51262	37.4813	0.679743	50.708	0.484071	54.302	0.370792					-1.80167	1.78401	-2.361	0.747721	-1.71867	0.948176	-1.17367	0.988227					0.168483	0.0142162	0.0466232	0.144122
288	293	1	12.67	IEEPYF	18.245	1.63988	25.0057	0.264644	25.5143	0.492193	26.8537	0.792543		22.2383	0.793842	24.9227	0.405784	25.609	1.28598	27.2477	0.299126					-3.99333	1.82192	0.083	0.484455	-0.0946667	1.37696	-0.394	0.847113					0.0341874	0.82502	0.91934	0.489428
302	314	2	12.35	LFSKENSVWNSQL	7.44267	0.582211	24.003	0.812114	35.5027	0.615672	39.763	0.465269		8.052	0.801077	27.2177	0.490871	36.4863	0.182467	40.305	0.518448					-0.609333	0.9903	-3.21467	0.948938	-0.983667	0.642142	-0.542	0.696608					0.353547	0.00760884	0.099069	0.252873
303	314	2	11.88	FSKENSVWNSQL	7.70733	0.798298	26.007	0.492634	39.2257	0.86382	43.173	0.653296		8.79667	0.769213	29.188	0.339704	40.5053	0.468569	44.4153	0.550264					-1.08933	1.10859	-3.181	0.598404	-1.27967	0.982722	-1.24233	0.854158					0.164352	0.00134076	0.106339	0.0665379
303	314	3	11.88	FSKENSVWNSQL	7.663	0.883754	23.8193	0.512758	36.0187	0.735125	41.2793	0.164628		8.46633	0.682048	26.8473	0.36246	37.51	0.291512	41.72	0.439968					-0.803333	1.11634	-3.028	0.627931	-1.49133	0.790814	-0.440667	0.46976					0.284836	0.00179689	0.057721	0.220626
315	329	2	11.52	DAVCPDTMNNPLSHY	8.24233	0.477186	27.758	0.191196	36.7077	0.458285	40.0033	0.688844		9.18767	0.877028	29.99	0.499727	37.4013	0.546977	40.159	0.715474					-0.945333	0.998441	-2.232	0.535054	-0.693667	0.713589	-0.155667	0.993181					0.197519	0.00867958	0.169939	0.797415
315	329	3	11.52	DAVCPDTMNNPLSHY	7.76233	0.612279	26.7813	0.674868	35.303	0.59704	37.8213	0.94822		8.54867	0.7398	28.9927	0.689239	35.5693	0.358079	38.545	0.668334					-0.786333	0.960307	-2.21133	0.964623	-0.266333	0.696188	-0.723667	1.16008					0.230604	0.0164706	0.551601	0.347682
315	339	3	13.97	DAVCPDTMNNPLSHYWISSSHNTYL	3.76033	0.290607	13.405	0.192829	17.9777	0.379501	20.1637	0.0864079		4.18667	0.590614	14.518	0.41926	18.3177	0.10055	20.05	0.415053					-0.426333	0.658238	-1.113	0.461478	-0.34	0.392596	0.113667	0.423952					0.345185	0.0284503	0.255685	0.6823
315	343	3	13.23	DAVCPDTMNNPLSHYWISSSHNTYLTGDQ	4.869	0.399	13.4337	0.157608	18.707	0.298649	25.384	0.220746		5.328	0.422373	14.1877	0.0658508	18.1223	0.155288	23.0417	0.469154					-0.459	0.581034	-0.754	0.170812	0.584667	0.336609	2.34233	0.518492					0.244033	0.00686805	0.0572487	0.00528657
315	344	3	14.08	DAVCPDTMNNPLSHYWISSSHNTYLTGDQF	4.83133	0.32474	12.96	0.0255147	19.2187	0.312817	27.3983	0.220001		5.08667	0.497076	13.534	0.16628	17.737	0.482311	24.7367	0.230999					-0.255333	0.593751	-0.574	0.168226	1.48167	0.574872	2.66167	0.318999					0.501722	0.0243196	0.0155891	0.000134881
315	350	3	13.98	DAVCPDTMNNPLSHYWISSSHNTYLTGDQFSSESSL	4.59467	0.597269	14.35	0.319736	24.246	0.179209	33.3737	0.41678		5.016	0.31153	14.486	0.246976	21.1367	0.397304	30.6697	0.165122					-0.421333	0.673633	-0.136	0.404015	3.10933	0.435851	2.704	0.448298					0.358805	0.591834	0.00163432	0.00331111
319	329	2	11.28	PDTMNNPLSHY	1.96933	0.729987	11.8397	0.236157	22.4013	0.451792	26.4037	0.433914		1.86667	0.216713	14.761	0.593996	22.7607	0.616835	26.6103	0.440194					0.102667	0.761476	-2.92133	0.639219	-0.359333	0.764592	-0.206667	0.618103					0.845347	0.00655255	0.460715	0.59609
319	343	3	12.77	PDTMNNPLSHYWISSSHNTYLTGDQ	2.73633	0.235657	5.84533	0.10206	11.13	0.868264	18.1077	0.276862		2.83633	0.184392	6.394	0.146544	10.047	0.183303	15.0927	0.486857					-0.1	0.299223	-0.548667	0.178581	1.083	0.887402	3.015	0.560073					0.590839	0.00828716	0.158272	0.00204428
330	343	2	10.8	WISSSHNTYLTGDQ	4.84533	0.245017	5.201	0.13457	8.79467	0.1325	20.387	0.27163		4.58733	0.133358	4.925	0.19991	6.74167	0.277103	14.7497	0.486788					0.258	0.278958	0.276	0.240983	2.053	0.307153	5.63733	0.557445					0.205622	0.129921	0.00163649	0.000310398
330	344	2	12.17	WISSSHNTYLTGDQF	4.54767	0.241852	4.92467	0.100082	11.3263	0.14633	24.6933	0.225549		4.29433	0.0446019	4.691	0.33376	7.50267	0.430591	19.4067	0.564978					0.253333	0.24593	0.233667	0.348443	3.82367	0.454775	5.28667	0.608336					0.210593	0.338987	0.00193796	0.00129684
330	347	2	11.66	WISSSHNTYLTGDQFSSE	3.44333	0.285314	6.17433	0.155931	18.0903	0.678957	31.3667	0.301109		2.933	0.15954	4.90467	0.224609	13.3033	0.886694	26.8657	0.878729					0.510333	0.32689	1.26967	0.273429	4.787	1.11678	4.501	0.928887					0.069888	0.00201488	0.00227215	0.00721409
344	350	1	10.32	FSSESSL	6.20633	0.64058	30.6183	0.518039	59.3823	0.624652	72.061	0.539003		8.041	1.29085	26.8803	0.594925	50.5083	1.48225	66.683	0.519703					-1.83467	1.44106	3.738	0.78886	8.874	1.60849	5.378	0.748742					0.118182	0.0013546	0.00375733	0.000239161
351	356	2	8.38	EAYARC	2.457	0.199482	3.08967	1.0091	3.289	0.245603	3.046	0.0510979		2.46	0.546309	2.50033	0.177588	2.905	0.515186	3.303	0.473748					-0.003	0.581589	0.589333	1.02461	0.384	0.570735	-0.257	0.476496					1	0.418741	0.331129	0.429042
357	365	3	10.12	LRMGCRCIE	1.487	0.376979	1.516	0.632534	1.11733	0.456975	4.04367	0.349923		1.375	0.444122	1.51433	0.223733	2.07333	0.937146	3.40933	0.666883					0.112	0.582544	0.00166667	0.670936	-0.956	1.04263	0.634333	0.753113					0.760582	0.991149	0.214133	0.244363
364	386	3	13.16	IELDCWDGPDGMPVIYHGHTLTT	7.44367	0.248428	19.8843	0.39596	25.8263	0.640995	27.3857	0.379727		6.42167	0.164111	15.6963	0.243529	26.306	0.376859	28.0337	0.36					1.022	0.297739	4.188	0.464856	-0.479667	0.743571	-0.648	0.523252					0.00597555	0.000313786	0.340901	0.099513
367	386	2	12.14	DCWDGPDGMPVIYHGHTLTT	9.02733	0.738266	23.6393	0.594971	31.1093	0.901283	32.4023	0.201847		7.32233	0.41156	18.6957	0.456263	31.5243	0.388402	32.6867	0.336014					1.705	0.845232	4.94367	0.749778	-0.415	0.981411	-0.284333	0.391979					0.0369537	0.000479761	0.520699	0.293989
367	394	4	12.82	DCWDGPDGMPVIYHGHTLTTKIKFSDVL	6.39767	0.553733	19.5453	0.268882	26.8287	0.40034	30.5067	0.306288		5.823	0.542429	17.328	0.627775	27.2897	0.659426	29.504	0.460716					0.574667	0.775145	2.21733	0.682934	-0.461	0.771437	1.00267	0.553237					0.268202	0.0146195	0.369595	0.0428082
367	407	4	13.29	DCWDGPDGMPVIYHGHTLTTKIKFSDVLHTIKEHAFVASEY	4.19	0.338944	14.856	0.440341	23.184	0.176474	28.8697	0.462688		4.161	0.257245	14.3587	0.326433	23.981	0.381087	28.4803	0.566866					0.029	0.425509	0.497333	0.548141	-0.797	0.419964	0.389333	0.731722					0.912405	0.196379	0.0502879	0.412447
387	394	2	11.55	KIKFSDVL	5.56733	0.455466	20.9757	0.771319	30.2383	0.903075	36.1487	0.238364		6.33033	0.750368	22.827	0.701829	30.5633	0.943195	35.001	1.30311					-0.763	0.877782	-1.85133	1.04283	-0.325	1.30582	1.14767	1.32473					0.219379	0.0371942	0.681869	0.264363
387	396	3	10.7	KIKFSDVLHT	4.52067	0.806581	13.684	0.405834	21.925	0.0563205	33.5447	0.208164		5.02067	0.675966	15.6763	0.134005	21.8597	0.584654	32.583	0.35319					-0.5	1.05238	-1.99233	0.427385	0.0653333	0.58736	0.961667	0.40997					0.461469	0.00766168	0.862174	0.0226049
387	407	3	12.51	KIKFSDVLHTIKEHAFVASEY	2.62433	0.423984	13.8117	0.239753	24.4263	0.0524436	31.711	0.48819		2.768	0.608135	16.033	0.380911	25.2737	0.168954	31.771	0.840904					-0.143667	0.741344	-2.22133	0.450083	-0.847333	0.176906	-0.06	0.972342					0.755641	0.00212551	0.00797934	0.924076
387	407	4	12.51	KIKFSDVLHTIKEHAFVASEY	2.23533	0.412008	13.2327	0.440547	24.0027	0.0751421	30.8167	0.637699		2.69233	0.420084	15.383	0.528194	24.8327	0.229635	30.9257	0.582866					-0.457	0.588405	-2.15033	0.687801	-0.83	0.241617	-0.109	0.863941					0.250162	0.006209	0.0170246	0.837794
391	401	3	10.07	SDVLHTIKEHA	0.936	0.102533	1.07867	0.0142244	1.73267	0.291226	9.44133	0.819975		0.545333	0.465811	1.148	0.101059	1.59	0.512047	8.45267	0.78263					0.390667	0.476963	-0.0693333	0.102056	0.142667	0.589071	0.988667	1.13352					0.284095	0.379714	0.712337	0.205461
402	411	2	14.03	FVASEYPVIL	3.23233	1.35805	17.0267	0.597626	30.7673	1.11244	30.5647	1.21177		3.46967	0.603063	19.41	0.124399	32.1117	0.362674	31.879	1.30235					-0.237333	1.48593	-2.38333	0.610435	-1.34433	1.17006	-1.31433	1.77891					0.804591	0.0169208	0.162161	0.271013
411	428	3	10.89	LSIEDHCSIAQQRNMAQY	12.465	0.825122	14.982	0.181364	22.5467	0.204534	40.927	0.795238		12.363	0.578785	15.0367	0.373339	22.3273	0.552874	36.9407	0.742798					0.102	1.00788	-0.0546667	0.415061	0.219333	0.589494	3.98633	1.08819					0.875586	0.830143	0.574003	0.00322946
412	427	2	9.58	SIEDHCSIAQQRNMAQ	15.5337	1.18997	19.235	0.357609	28.92	0.721102	46.3917	0.670121		15.2987	0.688429	18.8453	0.166004	28.7363	0.632797	43.484	0.528535					0.235	1.37476	0.389667	0.39426	0.183667	0.959385	2.90767	0.85347					0.78658	0.192478	0.754636	0.00489881
412	427	3	9.58	SIEDHCSIAQQRNMAQ	15.3507	1.12358	19.1283	0.207201	29.028	0.301403	46.6533	0.637848		15.34	0.810968	19.047	0.240056	28.618	0.728583	43.9457	0.609493					0.0106667	1.38568	0.0813333	0.317111	0.41	0.788465	2.70767	0.882231					0.991128	0.675526	0.445723	0.00605749
412	428	2	10.32	SIEDHCSIAQQRNMAQY	14.3867	1.1684	17.4107	0.0064291	27.01	0.658768	43.6853	0.820802		14.1977	0.713738	17.548	0.650547	26.1793	0.611032	41.2483	0.841655					0.189	1.36915	-0.137333	0.650578	0.830667	0.898518	2.437	1.17563					0.829128	0.748287	0.184359	0.0230416
412	428	3	10.32	SIEDHCSIAQQRNMAQY	13.9323	0.964886	17.147	0.146707	25.9697	0.401662	43.1967	0.508581		13.8397	0.618382	17.2687	0.255316	25.8477	0.759083	41.2017	0.486325					0.0926667	1.14604	-0.121667	0.294464	0.122	0.858801	1.995	0.703681					0.89813	0.513304	0.820816	0.00800217
412	437	3	13.24	SIEDHCSIAQQRNMAQYFKKVLGDTL	9.77333	0.650486	15.6767	0.29125	25.5533	0.282886	42.5457	0.535527		10.2267	0.16436	16.8517	0.342033	25.825	0.54768	42.0237	0.929539					-0.453333	0.67093	-1.175	0.449236	-0.271667	0.616423	0.522	1.07277					0.352071	0.011225	0.50363	0.459115
412	437	4	13.24	SIEDHCSIAQQRNMAQYFKKVLGDTL	9.81867	0.50586	15.9827	0.494156	25.991	0.402855	43.819	0.734933		10.1167	0.355845	17.1367	0.203161	26.1293	0.211003	42.2433	0.64397					-0.298	0.618482	-1.154	0.534289	-0.138333	0.454768	1.57567	0.977151					0.457107	0.0410835	0.636689	0.050173
428	437	2	10.96	YFKKVLGDTL	6.47733	0.522338	18.8087	0.761752	29.5307	0.237037	43.9727	0.429708		6.196	0.343856	21.204	0.454785	30.331	0.667973	44.092	1.09434					0.281333	0.625359	-2.39533	0.887184	-0.800333	0.708784	-0.119333	1.17569					0.49086	0.0155969	0.162774	0.87579
428	437	3	10.96	YFKKVLGDTL	6.61767	0.701075	18.775	0.451685	29.6337	0.289759	44.1547	0.228789		6.41	0.282331	21.001	0.383509	30.0697	0.451174	44.1347	1.20663					0.207667	0.755789	-2.226	0.592535	-0.436	0.536208	0.02	1.22813					0.674842	0.00316024	0.244603	0.974947
438	455	2	12.05	LTKPVEISADGLPSPNQL	27.9363	1.28714	37.172	0.441381	45.9833	1.35278	53.8717	0.512392		28.367	0.72573	38.25	0.595959	46.3057	0.658527	54.0503	0.951248					-0.430667	1.47763	-1.078	0.741609	-0.322333	1.50455	-0.178667	1.08047					0.647957	0.0706346	0.73364	0.79159
438	471	4	10.1	LTKPVEISADGLPSPNQLKRKILIKHKKLAEGSA	21.5037	1.22446	28.0543	0.347454	32.8233	0.482017	35.96	0.521938		21.5587	0.43998	28.5617	0.144091	32.6927	0.240477	36.1137	0.66716					-0.055	1.30111	-0.507333	0.376147	0.130667	0.538674	-0.153667	0.847066					0.946902	0.113198	0.702891	0.771245
444	471	3	9.79	ISADGLPSPNQLKRKILIKHKKLAEGSA	16.7507	0.887643	22.2523	0.0697448	24.5213	0.136566	29.1567	0.221399		16.6817	0.553363	22.4077	0.440661	24.5423	0.380603	28.6297	0.704					0.069	1.046	-0.155333	0.446146	-0.021	0.404362	0.527	0.737993					0.913341	0.608517	0.939683	0.323254
444	471	4	9.79	ISADGLPSPNQLKRKILIKHKKLAEGSA	16.963	0.926924	22.313	0.08937	24.7913	0.263929	29.0683	0.388516		16.808	0.392994	22.2793	0.256516	24.7973	0.397626	28.7987	0.653332					0.155	1.00679	0.0336667	0.271638	-0.006	0.477247	0.269667	0.760123					0.808349	0.848355	0.981298	0.578465
456	471	3	7.4	KRKILIKHKKLAEGSA	24.3503	1.45204	31.4	0.531553	31.6247	1.30763	32.3807	0.378318		24.2577	0.912573	31.1203	0.447922	32.8103	0.506463	32.5593	0.549586					0.0926667	1.715	0.279667	0.695114	-1.18567	1.40228	-0.178667	0.66721					0.930645	0.523142	0.254166	0.670285
456	471	4	7.4	KRKILIKHKKLAEGSA	23.3383	1.54897	28.6727	0.608146	29.0643	1.5028	29.5857	0.197953		23.5623	0.715041	28.7873	0.198953	30.219	0.57567	29.7157	0.615091					-0.224	1.70605	-0.114667	0.639862	-1.15467	1.60929	-0.13	0.64616					0.835664	0.786665	0.314647	0.749883
456	472	4	7.79	KRKILIKHKKLAEGSAY	25.593	1.41195	31.3353	0.44571	30.7313	1.9066	31.6083	0.211758		25.811	0.849759	31.1197	0.110509	32.2627	0.885992	31.6357	0.616468					-0.218	1.64794	0.215667	0.459205	-1.53133	2.1024	-0.0273333	0.651824					0.83072	0.498024	0.30127	0.94443
472	479	1	10.67	YEEVPTSM	72.114	4.31979	83.3303	0.423191	84.2553	2.02342	82.2703	0.971725		76.3523	2.53155	83.1197	0.911036	84.4213	0.68807	84.0633	1.76364					-4.23833	5.00693	0.210667	1.00453	-0.166	2.13721	-1.793	2.01362					0.23242	0.748409	0.910737	0.218601
472	480	1	11.66	YEEVPTSMM	71.919	3.74495	82.345	0.500039	81.6123	0.932221	80.9287	1.28332		75.794	2.96469	81.7103	1.11689	82.504	0.833313	81.8723	1.11281					-3.875	4.77641	0.634667	1.22372	-0.891667	1.25038	-0.943667	1.6986					0.236843	0.440636	0.284541	0.39238
473	480	1	11.12	EEVPTSMM	79.2687	2.50162	89.0197	0.730469	88.398	1.55533	88.6713	1.74699		81.8473	3.14708	88.4047	2.13074	88.5703	0.502614	88.5883	1.64769					-2.57867	4.02023	0.615	2.25247	-0.172333	1.63453	0.083	2.40143					0.331934	0.676332	0.873537	0.953021
480	509	3	15.68	MYSENDISNSIKNGILYLEDPVNHEWYPHY	13.753	0.691592	23.474	0.389847	31.4793	0.766384	43.004	0.0701498		9.534	0.234783	22.0167	0.232003	30.297	0.413351	42.1033	0.0387986					4.219	0.730358	1.45733	0.453659	1.18233	0.870749	0.900667	0.0801644					0.00475805	0.00909932	0.0977155	0.000241542
480	509	4	15.68	MYSENDISNSIKNGILYLEDPVNHEWYPHY	12.32	0.55149	23.45	0.263462	31.1983	0.478178	43.3153	0.47945		7.73067	0.577448	22.1397	0.235424	30.4253	0.265319	42.9537	0.235895					4.58933	0.798491	1.31033	0.353322	0.773	0.546853	0.361667	0.534339					0.000573303	0.00315869	0.0878948	0.328808
481	495	3	12.51	YSENDISNSIKNGIL	20.1483	1.16575	40.8383	0.278773	50.2933	0.0989663	57.5863	1.33752		10.1183	0.470009	38.2753	1.19006	48.136	0.583362	57.2257	0.725821					10.03	1.25694	2.563	1.22228	2.15733	0.591697	0.360667	1.52177					0.00156277	0.0581799	0.0209916	0.707498
481	496	2	12.62	YSENDISNSIKNGILY	18.6517	1.02575	37.707	0.415881	46.9783	0.316765	53.457	1.04726		9.683	0.626405	35.4263	1.06171	44.7937	0.504213	53.1127	0.771477					8.96867	1.2019	2.28067	1.14025	2.18467	0.595458	0.344333	1.30074					0.000611654	0.0503443	0.00549564	0.671264
481	509	3	15.38	YSENDISNSIKNGILYLEDPVNHEWYPHY	9.15533	0.358633	20.3683	0.359211	28.7977	0.464231	40.5757	0.872665		4.269	0.560842	19.0113	0.255163	27.6907	0.566834	40.5837	0.55378					4.88633	0.665704	1.357	0.440614	1.107	0.732674	-0.008	1.03355					0.000546984	0.00793083	0.0614462	0.990057
481	509	4	15.38	YSENDISNSIKNGILYLEDPVNHEWYPHY	8.81633	0.387802	20.087	0.154554	28.3683	0.503017	40.529	0.506603		3.96533	0.342288	18.837	0.276881	27.1833	0.345445	40.0937	0.270766					4.851	0.517254	1.25	0.317096	1.185	0.610212	0.435333	0.574423					9.33847e-05	0.0055676	0.0340133	0.277196
496	509	3	12.09	YLEDPVNHEWYPHY	0.919333	0.684234	0.984667	0.170735	5.51067	0.146889	24.333	0.16581		0.573667	0.147967	1.40867	0.482036	5.40767	0.685507	22.925	0.151086					0.345667	0.70005	-0.424	0.511379	0.103	0.701068	1.408	0.224321					0.472507	0.264813	0.821741	0.000399341
497	509	2	11.71	LEDPVNHEWYPHY	0.311	0.375388	0.424667	0.370168	4.204	1.4337	22.9907	1.32285		0.179667	0.14678	0.796667	0.811127	5.73033	0.283373	21.043	0.756674					0.131333	0.403064	-0.372	0.8916	-1.52633	1.46144	1.94767	1.52397					0.610981	0.52326	0.201911	0.108979
497	509	3	11.71	LEDPVNHEWYPHY	1.292	1.14761	0.988333	0.663557	5.756	0.607566	23.6747	0.125819		1.131	0.175929	1.97	0.908264	5.307	0.432112	21.9207	0.0625646					0.161	1.16101	-0.981667	1.12483	0.449	0.745558	1.754	0.140516					0.837042	0.212073	0.360493	0.000333184
510	519	2	12.13	FVLTSSKIYY	8.866	1.09389	23.182	0.59786	23.7323	0.408554	28.1147	0.375953		10.7257	0.444433	23.623	0.179936	24.4357	1.089	29.7707	0.712781					-1.85967	1.18072	-0.441	0.62435	-0.703333	1.16312	-1.656	0.805852					0.0835324	0.330548	0.384633	0.0372112
510	521	2	11.66	FVLTSSKIYYSE	8.264	0.442221	25.9453	0.498261	29.1903	0.597629	34.6923	1.80654		10.0403	1.49524	26.1337	0.276174	29.718	0.144565	34.1023	0.659652					-1.77633	1.55926	-0.188333	0.569681	-0.527667	0.614865	0.59	1.92321					0.167965	0.601705	0.264264	0.638933
510	522	2	11.6	FVLTSSKIYYSEE	10.1833	0.799088	28.8583	0.306187	31.433	0.557089	35.0033	0.562216		11.6727	1.17052	28.8297	0.257419	32.1447	0.33014	35.385	0.527					-1.48933	1.41727	0.0286667	0.400018	-0.711667	0.647565	-0.381667	0.770594					0.153217	0.901539	0.146294	0.443603
510	530	2	11.34	FVLTSSKIYYSEETSSDQGNE	23.8423	1.09188	36.5967	0.356278	39.1167	0.365259	40.1937	0.167441		23.9717	1.79281	36.5503	0.36683	39.5203	0.616549	40.431	0.419276					-0.129333	2.09913	0.0463333	0.511369	-0.403667	0.716622	-0.237333	0.451474					0.921883	0.884332	0.39779	0.4393
510	544	3	11.55	FVLTSSKIYYSEETSSDQGNEDEEEPKEVSSSTEL	36.341	2.75911	46.4643	0.838137	46.8833	1.12255	47.9187	0.975248		37.12	2.51703	44.5243	0.258883	47.6577	0.697835	48.161	1.31457					-0.779	3.73472	1.94	0.877208	-0.774333	1.32178	-0.242333	1.63683					0.736284	0.0465108	0.377481	0.811818
513	544	3	10.37	TSSKIYYSEETSSDQGNEDEEEPKEVSSSTEL	42.424	2.65994	51.395	0.49278	51.8297	0.953092	52.3733	1.11422		43.615	1.96272	49.8097	0.0335012	52.4753	0.501161	52.1797	1.27448					-1.191	3.30568	1.58533	0.493917	-0.645667	1.07682	0.193667	1.69286					0.569011	0.0301609	0.373826	0.853128
522	544	2	10.12	ETSSDQGNEDEEEPKEVSSSTEL	58.0027	3.25486	60.9173	0.588177	60.218	0.783558	59.726	1.43336		59.887	1.48578	59.141	0.550607	60.483	1.07291	60.1437	1.1775					-1.88433	3.57794	1.77633	0.80568	-0.265	1.32857	-0.417667	1.855					0.433253	0.0188326	0.748596	0.718736
523	537	2	8.09	TSSDQGNEDEEEPKE	55.9813	3.58971	60.009	0.592605	58.9577	0.918779	58.9533	2.19924		57.9113	2.21737	58.2083	1.12203	58.815	0.986041	59.102	0.848997					-1.93	4.21933	1.80067	1.26891	0.142667	1.34775	-0.148667	2.35742					0.480718	0.0895428	0.861685	0.920092
523	544	2	10.1	TSSDQGNEDEEEPKEVSSSTEL	58.71	2.6536	61.0523	0.186487	60.3797	1.06983	60.028	1.55037		60.1337	1.51582	59.585	0.246964	60.8923	1.05255	60.8433	1.19607					-1.42367	3.05603	1.46733	0.309465	-0.512667	1.5008	-0.815333	1.95811					0.475846	0.00161032	0.587151	0.513043
523	544	3	10.1	TSSDQGNEDEEEPKEVSSSTEL	58.274	2.89027	60.613	0.209084	60.0697	1.30502	59.5827	1.14902		59.8047	1.87759	59.0683	0.501	60.534	0.956592	60.3433	1.08837					-1.53067	3.44659	1.54467	0.542879	-0.464333	1.61807	-0.760667	1.58266					0.490676	0.0206744	0.649192	0.451635
531	544	2	10.05	DEEEPKEVSSSTEL	76.157	2.82933	77.783	1.39398	79.2207	3.15204	76.2373	1.53177		78.4767	1.88655	78.6133	2.80648	78.7037	1.36648	77.2283	1.47526					-2.31967	3.40061	-0.830333	3.13361	0.517	3.43549	-0.991	2.12666					0.312012	0.679125	0.81467	0.463665
538	544	1	9.63	VSSSTEL	75.961	4.3809	75.8613	0.705034	75.89	0.788002	75.4047	1.78474		78.3883	2.33519	76.2997	0.557455	76.849	0.743282	75.7983	0.446142					-2.42733	4.96441	-0.438333	0.898793	-0.959	1.08324	-0.393667	1.83966					0.458861	0.451619	0.19993	0.742347
545	568	3	9.37	HSNEKWFHGKLGAGRDGRHIAERL	18.1503	1.51937	30.3507	0.0292803	38.529	1.22395	40.479	0.26308		16.8707	0.526208	32.7817	0.483844	40.5947	1.6897	41.383	0.573331					1.27967	1.60791	-2.431	0.484729	-2.06567	2.08641	-0.904	0.630808					0.279017	0.0126919	0.168203	0.0949385
545	571	4	10.22	HSNEKWFHGKLGAGRDGRHIAERLLTE	15.3413	0.688212	28.461	0.345796	42.292	0.563035	47.711	0.614305		15.4747	0.547272	30.8063	0.37467	42.941	0.705583	48.5693	1.06368					-0.133333	0.879285	-2.34533	0.509855	-0.649	0.902693	-0.858333	1.22833					0.808224	0.00137393	0.284066	0.308702
572	583	1	11.88	YCIETGAPDGSF	10.2477	1.11991	31.6007	0.859573	41.757	0.360393	53.168	0.496496		11.2637	0.88033	33.979	0.216709	42.8817	0.603873	53.9263	1.44496					-1.016	1.42449	-2.37833	0.88647	-1.12467	0.703239	-0.758333	1.52788					0.28892	0.0341496	0.0633369	0.464326
572	583	2	11.88	YCIETGAPDGSF	8.89233	1.05793	28.2423	0.866656	38.0357	0.0729817	50.0317	0.92409		9.513	0.943216	30.691	0.474501	38.9887	0.468577	50.393	0.935079					-0.620667	1.41735	-2.44867	0.98805	-0.953	0.474226	-0.361333	1.31465					0.491225	0.0213868	0.0692942	0.65779
574	583	1	10.75	IETGAPDGSF	12.16	0.96322	32.1763	0.829162	38.4303	0.501065	44.2453	0.300121		13.8077	1.51266	33.8033	0.658076	38.9123	0.382957	44.3963	1.5645					-1.64767	1.7933	-1.627	1.05857	-0.482	0.630653	-0.151	1.59303					0.199855	0.0598007	0.262697	0.886593
584	590	2	7.84	LVRESET	36.5103	2.1695	44.7633	0.604471	60.7713	1.21123	63.2597	0.251826		36.1243	1.07856	47.8867	0.755252	63.2707	1.10258	64.861	0.125224					0.386	2.42281	-3.12333	0.967363	-2.49933	1.63791	-1.60133	0.281242					0.800387	0.00578387	0.0573711	0.00261892
600	621	4	8.54	WRNGKVQHCRIHSRQDAGTPKF	14.134	0.812203	16.66	0.204912	19.6377	1.26541	23.7423	0.291165		13.2073	0.348978	17.822	0.486743	20.722	1.04553	24.15	0.573856					0.926667	0.884001	-1.162	0.528117	-1.08433	1.64147	-0.407667	0.643497					0.175821	0.0385549	0.317409	0.354649
622	627	1	12.08	FLTDNL	31.031	2.0879	60.9287	0.783047	71.206	1.16465	70.718	1.17589		31.1347	1.80283	64.2983	1.30684	72.8947	1.37646	70.8393	0.504747					-0.103667	2.75854	-3.36967	1.52348	-1.68867	1.80307	-0.121333	1.27964					0.952955	0.0267471	0.181539	0.886203
622	629	1	14.91	FLTDNLVF	16.8967	1.63861	36.991	0.525141	54.2197	0.948694	57.8737	0.554267		16.9333	0.818044	40.8367	0.505749	55.8507	0.797682	58.9477	0.292345					-0.0366667	1.83146	-3.84567	0.729078	-1.631	1.23948	-1.074	0.62664					0.980671	0.000795484	0.0870618	0.0600196
622	629	2	14.91	FLTDNLVF	15.8197	1.35105	34.3267	0.962038	49.6017	1.19057	53.3313	0.208198		16.03	0.653976	37.6253	0.183903	51.1347	1.09928	54.1297	0.503679					-0.210333	1.50101	-3.29867	0.979457	-1.533	1.62046	-0.798333	0.545013					0.828973	0.0239725	0.17623	0.0938574
633	646	2	11.66	YDLITHYQQVPLRC	11.4807	1.00393	20.0787	0.253918	30.4457	0.378524	40.273	0.670841		12.3073	0.587326	22.1587	0.48123	31.7997	0.672076	41	0.440603					-0.826667	1.16311	-2.08	0.544111	-1.354	0.771341	-0.727	0.802595					0.299122	0.00687466	0.0513401	0.204382
633	646	3	11.66	YDLITHYQQVPLRC	11.333	0.943275	20.044	0.256451	30.0957	0.255768	40.1067	0.392248		12.0583	0.761824	21.9043	0.570705	31.701	0.489176	40.8107	0.588198					-0.725333	1.21249	-1.86033	0.625677	-1.60533	0.552006	-0.704	0.706991					0.357399	0.0169798	0.0148819	0.170567
633	648	2	11.33	YDLITHYQQVPLRCNE	17.3897	0.828903	23.9693	0.170462	32.7837	0.418924	40.7133	0.292014		17.737	0.931	25.4663	0.386473	33.829	0.754445	41.639	0.501261					-0.347333	1.24653	-1.497	0.422396	-1.04533	0.862951	-0.925667	0.580117					0.655599	0.0111764	0.124336	0.0654309
633	648	3	11.33	YDLITHYQQVPLRCNE	17.1573	1.08781	23.8913	0.327918	32.3783	0.351858	40.4947	0.598466		17.5673	0.635787	25.0333	0.0760351	33.7597	0.564904	41.2173	0.710582					-0.41	1.25998	-1.142	0.336618	-1.38133	0.665523	-0.722667	0.929025					0.607994	0.021653	0.0308429	0.252375
649	667	2	10.42	FEMRLSEPVPQTNAHESKE	19.536	1.19152	34.931	0.140471	43.8563	0.214964	46.3057	0.934203		20.6167	0.779823	36.8797	0.668029	44.498	0.438213	47.0853	0.457526					-1.08067	1.42402	-1.94867	0.682638	-0.641667	0.488099	-0.779667	1.04022					0.269576	0.0323315	0.111032	0.288872
649	667	4	10.42	FEMRLSEPVPQTNAHESKE	19.606	1.12618	35.1713	0.361185	44.2037	0.418395	46.72	0.595851		20.581	0.780924	36.7003	0.555122	45.2447	0.665344	47.326	0.832294					-0.975	1.37045	-1.529	0.66228	-1.041	0.785962	-0.606	1.0236					0.29257	0.0220945	0.0956758	0.370068
649	673	4	11.44	FEMRLSEPVPQTNAHESKEWYHASL	17.3743	0.900219	29.2797	0.701863	35.07	0.452297	38.3333	0.749236		18.581	0.801556	30.2053	0.462366	35.8487	0.338784	38.9243	0.99223					-1.20667	1.20536	-0.925667	0.840473	-0.778667	0.565108	-0.591	1.24333					0.158533	0.140584	0.0800022	0.45832
649	682	4	11.23	FEMRLSEPVPQTNAHESKEWYHASLTRAQAEHML	14.041	0.787617	26.6207	0.202132	34.4983	0.82025	38.1573	0.489453		14.8	1.31073	28.1283	0.297463	35.2903	0.341541	38.4123	0.527956					-0.759	1.52916	-1.50767	0.359641	-0.792	0.888515	-0.255	0.719932					0.447488	0.00310863	0.231348	0.572103
650	667	4	9.32	EMRLSEPVPQTNAHESKE	22.7917	1.38757	36.825	0.127079	45.5717	0.706542	48.9627	0.741186		23.897	1.00829	38.4917	0.773585	47.0087	0.804875	49.4587	0.797669					-1.10533	1.71522	-1.66667	0.783953	-1.437	1.07099	-0.496	1.08887					0.331204	0.061697	0.0820149	0.477472
650	673	4	10.9	EMRLSEPVPQTNAHESKEWYHASL	19.3003	0.921247	29.4897	0.108131	35.542	0.413668	38.913	0.757881		20.4627	1.00888	30.1987	0.80293	35.3843	0.896212	39.1997	0.838592					-1.16233	1.36621	-0.709	0.810178	0.157667	0.987075	-0.286667	1.13032					0.215228	0.264935	0.800341	0.683588
651	662	2	9.92	MRLSEPVPQTNA	29.1917	1.89435	40.0617	1.50007	50.103	1.20258	53.19	0.970125		29.4	2.02063	41.9103	0.734842	50.5573	1.03905	53.097	0.269572					-0.208333	2.76975	-1.84867	1.67039	-0.454333	1.58928	0.093	1.00688					0.902736	0.152688	0.647325	0.88221
651	667	3	9.11	MRLSEPVPQTNAHESKE	23.758	1.32013	33.7947	0.0637207	43.5247	0.83975	46.6633	0.292941		24.6163	0.843838	35.9003	0.60738	45.0967	0.84614	47.2683	0.490267					-0.858333	1.56678	-2.10567	0.610713	-1.572	1.19211	-0.605	0.571118					0.404826	0.0254627	0.0842733	0.154692
651	667	4	9.11	MRLSEPVPQTNAHESKE	23.6623	1.4686	33.6327	0.624939	43.4317	0.614594	47.0283	0.767136		24.3487	0.994097	35.6363	0.385176	44.9123	0.443216	47.4357	0.730502					-0.686333	1.77342	-2.00367	0.734105	-1.48067	0.757738	-0.407333	1.05931					0.543615	0.014397	0.031585	0.540649
668	682	2	11.18	WYHASLTRAQAEHML	15.761	0.839683	28.8813	0.579726	37.437	0.424986	41.4973	0.344703		17.2323	1.63981	30.9213	0.347773	38.669	0.712592	41.061	0.62617					-1.47133	1.84229	-2.04	0.676039	-1.232	0.829699	0.436333	0.714779					0.260093	0.0110771	0.0754953	0.366196
668	682	3	11.18	WYHASLTRAQAEHML	15.5117	0.82351	28.748	0.391449	37.646	0.350338	40.711	0.652804		17.078	1.61347	30.741	0.512614	38.3157	0.627096	41.4097	0.709076					-1.56633	1.81148	-1.993	0.644984	-0.669667	0.718322	-0.698667	0.963817					0.232569	0.00699177	0.203789	0.276003
674	682	2	9.52	TRAQAEHML	4.93867	0.855389	13.01	0.0457384	21.8463	0.992738	25.6063	0.461244		4.98167	0.91506	14.3973	0.0462853	22.9267	0.603041	26.078	0.308579					-0.043	1.25261	-1.38733	0.0650718	-1.08033	1.16155	-0.471667	0.554948					0.955646	3.20071e-06	0.197406	0.220968
674	682	3	9.52	TRAQAEHML	4.25233	0.320687	12.4487	0.168954	20.2663	0.651176	24.2703	0.369098		4.79367	0.846808	13.717	0.225581	21.2527	0.420588	24.7527	0.225143					-0.541333	0.905497	-1.26833	0.281837	-0.986333	0.775193	-0.482333	0.432346					0.388619	0.00180618	0.103819	0.142628
682	691	3	10.75	LMRVPRDGAF	2.61067	0.694156	9.50867	0.42421	20.3773	0.260418	32.7223	0.576207		2.50367	0.385759	12.3853	0.410843	21.0277	0.0964642	32.2713	0.688605					0.107	0.794143	-2.87667	0.590548	-0.650333	0.27771	0.451	0.897882					0.833457	0.00108677	0.0345783	0.431881
683	691	3	10.21	MRVPRDGAF	2.56233	0.499934	7.14733	0.310034	11.2363	0.688175	25.733	0.524789		2.58867	0.332831	7.81133	0.767327	11.549	0.292436	24.4403	0.946604					-0.0263333	0.600592	-0.664	0.827594	-0.312667	0.747732	1.29267	1.08234					0.952428	0.269596	0.528136	0.126954
692	701	3	7.07	LVRKRNEPNS	34.4837	2.41719	50.093	0.852993	50.7927	1.01256	58.731	0.854721		36.1163	2.02987	49.8593	0.492562	52.3277	0.596371	59.1847	0.975369					-1.63267	3.15645	0.233667	0.984995	-1.535	1.17513	-0.453667	1.29688					0.420737	0.712556	0.1021	0.576116
692	703	3	7.9	LVRKRNEPNSYA	25.2087	1.60484	36.3097	0.331385	37.553	0.921861	48.252	0.891652		26.1833	1.54666	36.4553	0.480997	38.7967	0.93007	48.7243	0.392762					-0.974667	2.22882	-0.145667	0.584102	-1.24367	1.30953	-0.472333	0.974323					0.488153	0.684556	0.175284	0.466639
692	706	3	11.07	LVRKRNEPNSYAISF	14.141	0.923445	20.5127	0.186527	21.4833	0.0671143	28.3217	0.739949		14.6977	1.23807	20.983	0.435279	22.7883	0.674582	28.498	0.173986					-0.556667	1.54453	-0.470333	0.473561	-1.305	0.677912	-0.176333	0.760128					0.56906	0.191032	0.0778854	0.721944
707	723	4	7.45	RAEGKIKHCRVQQEGQT	14.0587	0.939232	25.4373	0.473367	42.2483	0.766851	48.453	0.99377		13.797	0.682369	28.408	0.752197	43.937	0.222502	49.09	1.13112					0.261667	1.16094	-2.97067	0.88875	-1.68867	0.798478	-0.637	1.50566					0.719731	0.00740344	0.0531893	0.504954
707	725	3	8.28	RAEGKIKHCRVQQEGQTVM	11.7507	0.811096	21.0427	0.446704	35.7093	0.476687	41.7057	0.24318		11.3613	0.352052	23.5137	0.525312	37.165	0.537949	42.52	0.626478					0.389333	0.884204	-2.471	0.689563	-1.45567	0.718762	-0.814333	0.67202					0.506891	0.00373487	0.0251087	0.140537
707	725	4	8.28	RAEGKIKHCRVQQEGQTVM	11.5173	0.753314	20.904	0.382324	35.8467	0.583041	41.9537	0.732186		11.193	0.443364	23.34	0.282353	37.008	0.370814	42.514	0.620196					0.324333	0.874102	-2.436	0.475284	-1.16133	0.690971	-0.560333	0.959552					0.564289	0.00126232	0.0532193	0.371503
707	731	4	10.43	RAEGKIKHCRVQQEGQTVMLGNSEF	13.167	0.818762	21.471	0.521405	34.6207	0.594704	41.812	1.04815		13.1053	0.324793	23.4903	0.421991	35.5507	0.297463	41.7523	0.836224					0.0616667	0.88083	-2.01933	0.670775	-0.93	0.664949	0.0596667	1.34085					0.911337	0.00726227	0.0960136	0.941231
724	731	1	12.14	VMLGNSEF	21.6717	1.53239	29.5517	0.546169	39	0.60654	47.646	0.98167		21.8907	1.2295	31.4313	0.99014	40.8927	0.700039	48.0267	0.830704					-0.219	1.96466	-1.87967	1.13079	-1.89267	0.926253	-0.380667	1.28598					0.858227	0.0603813	0.0250749	0.638064
735	758	4	11.67	VDLISYYEKHPLYRKMKLRYPINE	3.846	0.169938	10.5097	0.16142	16.4573	0.514708	21.4583	0.147079		4.18067	0.604293	10.7857	0.119169	16.909	0.151681	21.5843	0.412796					-0.334667	0.627733	-0.276	0.200643	-0.451667	0.536592	-0.126	0.438215					0.441748	0.078524	0.266122	0.657821
738	758	4	10.16	ISYYEKHPLYRKMKLRYPINE	5.07633	0.432484	11.6407	0.240513	17.8023	0.0965212	23.5893	0.312053		5.13133	0.597791	12.6213	0.57027	18.6543	0.512075	23.088	0.465153					-0.055	0.737832	-0.980667	0.618914	-0.852	0.521092	0.501333	0.560129					0.904278	0.0798173	0.0981343	0.206469
741	758	3	9.63	YEKHPLYRKMKLRYPINE	6.25567	0.533772	13.5623	0.0900074	20.6207	0.624308	26.6567	0.673562		6.50967	0.710188	14.7287	0.287592	21.392	0.822778	26.9653	0.530634					-0.254	0.888414	-1.16633	0.301348	-0.771333	1.03282	-0.308667	0.857472					0.649246	0.0133495	0.272065	0.566648
741	758	4	9.63	YEKHPLYRKMKLRYPINE	6.027	0.508047	13.7413	0.041489	21.1737	0.520873	27.2973	0.539274		6.282	0.371784	14.9083	0.246358	21.6387	0.660644	27.3773	0.464814					-0.255	0.629551	-1.167	0.249827	-0.465	0.841284	-0.08	0.711947					0.524261	0.0128837	0.396027	0.85755
747	758	4	9.69	YRKMKLRYPINE	9.86167	0.55678	18.8483	0.617309	24.17	0.723152	31.7793	0.557075		10.2857	0.596487	19.706	0.526658	24.5003	0.897102	31.289	0.162558					-0.424	0.815966	-0.857667	0.811443	-0.330333	1.15228	0.490333	0.580308					0.417041	0.141457	0.643227	0.261751
761	774	2	11.39	LEKIGTAEPDYGAL	54.6387	2.93894	75.3577	0.803836	75.3877	0.610975	74.809	1.23174		59.777	2.66339	74.4783	0.660976	75.922	0.848371	75.1737	2.10141					-5.13833	3.96623	0.879333	1.04069	-0.534333	1.04548	-0.364667	2.4358					0.0889787	0.217977	0.428591	0.811347
762	774	2	11.06	EKIGTAEPDYGAL	56.1863	2.84732	73.4747	1.24456	73.71	0.36798	73.4343	1.21742		61.5807	2.27473	73.3063	0.927022	74.1517	0.772769	73.5883	1.81217					-5.39433	3.64439	0.168333	1.55187	-0.441667	0.85591	-0.154	2.18314					0.065209	0.86494	0.438013	0.90791
775	782	2	9.95	YEGRNPGF	74.2463	4.65755	76.4483	1.29555	74.881	0.361083	74.14	0.821053		74.8213	1.80863	75.3413	0.571203	75.2573	0.381505	74.0073	2.4752					-0.575	4.99639	1.107	1.41588	-0.376333	0.525288	0.132667	2.60783					0.855259	0.275604	0.278071	0.936338
783	799	3	12.21	YVEANPMPTFKCAVKAL	50.4103	1.31494	58.4897	0.870756	61.9613	0.238003	79.2777	1.73191		52.016	1.27403	59.3183	0.388865	62.1067	0.357236	79.3293	1.36796					-1.60567	1.83091	-0.828667	0.953642	-0.145333	0.429258	-0.0516667	2.207					0.203473	0.23683	0.59209	0.968447
783	801	3	14.39	YVEANPMPTFKCAVKALFD	41.587	1.05477	48.5463	1.01473	54.26	1.61613	71.9793	1.49917		42.83	1.88688	49.411	0.418669	54.6747	0.556504	72.9643	0.848006					-1.243	2.16168	-0.864667	1.09771	-0.414667	1.70926	-0.985	1.72239					0.390963	0.276786	0.707687	0.391062
783	811	4	13.81	YVEANPMPTFKCAVKALFDYKAQREDELT	29.478	0.528231	41.1477	0.926022	51.3457	0.511033	73.1007	0.362503		30.327	1.09627	42.8747	0.0575702	52.731	0.338141	73.944	0.599189					-0.849	1.21689	-1.727	0.92781	-1.38533	0.612775	-0.843333	0.700312					0.316527	0.0834864	0.0225938	0.120677
793	800	2	11.19	KCAVKALF	1.793	0.704811	8.15233	1.25854	11.887	0.64638	65.546	0.936276		2.72033	1.96738	8.99533	0.834627	13.587	1.96054	65.0103	2.13422					-0.927333	2.08982	-0.843	1.51014	-1.7	2.06435	0.535667	2.33056					0.506449	0.396595	0.268001	0.719904
801	809	2	7.74	DYKAQREDE	15.169	0.888801	44.5203	2.01616	64.772	1.28039	68.8797	2.58849		17.3693	1.33233	47.729	0.227719	65.5543	1.21308	70.061	2.27957					-2.20033	1.60158	-3.20867	2.02898	-0.782333	1.76379	-1.18133	3.44916					0.0859997	0.108546	0.488513	0.584298
801	809	3	7.74	DYKAQREDE	15.9907	1.23181	45.1153	0.604511	65.2307	1.39442	69.4327	1.62716		16.7993	1.83974	48.513	0.780562	66.2147	1.02146	70.1867	1.22283					-0.808667	2.21405	-3.39767	0.987274	-0.984	1.72852	-0.754	2.03543					0.566524	0.00478232	0.383335	0.55899
801	810	2	9.58	DYKAQREDEL	13.9367	1.44687	38.2227	1.27813	56.582	0.580354	69.1833	1.30111		15.049	1.52356	41.4493	0.261653	58.0823	2.48089	69.0543	1.26812					-1.11233	2.10111	-3.22667	1.30464	-1.50033	2.54787	0.129	1.81687					0.410939	0.0434007	0.40654	0.908121
801	811	3	9.06	DYKAQREDELT	12.287	0.733223	33.8033	0.0789451	52.123	0.805909	69.2453	0.931305		13.2667	0.813548	36.7297	0.799694	54.4323	1.1306	70.2233	0.374579					-0.979667	1.09521	-2.92633	0.803581	-2.30933	1.38844	-0.978	1.00381					0.196484	0.0230997	0.0510496	0.202765
802	809	2	7.46	YKAQREDE	16.0673	1.69459	38.3133	1.40457	55.0973	0.519217	61.0683	1.15922		18.7867	0.508189	40.2903	0.64521	58.6757	1.33339	61.8113	1.20271					-2.71933	1.76915	-1.977	1.54568	-3.57833	1.43091	-0.743	1.67042					0.0984205	0.120391	0.0304717	0.481333
802	810	2	9.16	YKAQREDEL	14.2383	0.949175	29.3267	0.348704	45.9187	0.918864	59.498	0.507258		14.8957	1.24733	31.38	0.908786	47.8217	1.89256	60.0373	0.584274					-0.657333	1.56741	-2.05333	0.973389	-1.903	2.10383	-0.539333	0.773749					0.51195	0.0452062	0.219157	0.291806
802	811	2	8.69	YKAQREDELT	12.526	0.420387	26.8423	0.22829	44.2873	1.07316	62.9863	1.24073		13.0683	0.822397	28.6957	1.18714	46.538	1.232	62.915	0.421431					-0.542333	0.923614	-1.85333	1.20889	-2.25067	1.63386	0.0713333	1.31035					0.384108	0.10933	0.0768456	0.928242
810	828	3	12.35	LTFTKSAIIQNVEKQEGGW	17.183	1.08883	30.66	0.853295	47.1397	0.336793	72.4013	1.42538		17.7087	0.60243	33.67	0.729945	48.4253	0.408615	71.783	1.54785					-0.525667	1.24438	-3.01	1.12291	-1.28567	0.529524	0.618333	2.10417					0.515263	0.0102412	0.0148733	0.637781
810	844	4	12.93	LTFTKSAIIQNVEKQEGGWWRGDYGGKKQLWFPSN	14.899	0.975186	22.981	0.464145	33.135	0.553923	59.9927	0.736121		15.29	0.524248	24.9813	0.397975	34.2073	0.363628	59.0497	0.807					-0.391	1.10717	-2.00033	0.611404	-1.07233	0.662613	0.943	1.0923					0.582491	0.00514403	0.0575146	0.21015
811	828	2	11.92	TFTKSAIIQNVEKQEGGW	18.594	1.06841	32.805	1.01504	49.4697	0.645697	73.7733	1.28436		19.0283	0.372484	35.5743	0.682718	50.262	1.50612	72.5437	1.61604					-0.434333	1.13148	-2.76933	1.22327	-0.792333	1.63869	1.22967	2.06426					0.561685	0.0222699	0.470372	0.363185
811	828	3	11.92	TFTKSAIIQNVEKQEGGW	18.3497	1.02769	32.57	1.00161	48.8683	0.271841	73.659	1.27715		18.691	0.582744	35.3927	0.798401	50.1567	1.14043	72.99	1.23777					-0.341333	1.18141	-2.82267	1.28088	-1.28833	1.17238	0.669	1.77854					0.651219	0.0205697	0.184949	0.550354
811	844	4	12.62	TFTKSAIIQNVEKQEGGWWRGDYGGKKQLWFPSN	15.6353	0.735817	24.2053	0.51715	33.5713	0.457495	60.9357	0.803684		15.9893	0.679094	25.6673	0.283884	34.8347	0.166929	60.148	1.43209					-0.354	1.0013	-1.462	0.589945	-1.26333	0.486998	0.787667	1.64219					0.573412	0.0217306	0.0295282	0.464809
812	819	2	9.74	FTKSAIIQ	1.80433	0.628782	12.3797	0.380507	25.0913	0.739326	70.949	0.993921		2.00267	0.154937	14.5983	0.400042	30.4137	1.94601	71.3453	0.76183					-0.198333	0.647589	-2.21867	0.552104	-5.32233	2.08172	-0.396333	1.2523					0.639825	0.00220844	0.0295696	0.617432
812	828	2	11.81	FTKSAIIQNVEKQEGGW	19.0563	1.07177	32.6977	0.838919	47.0147	0.614825	72.8703	0.944546		19.3197	0.61769	35.7007	1.00599	48.4423	0.392984	72.3387	1.97177					-0.263333	1.23703	-3.003	1.30988	-1.42767	0.729689	0.531667	2.18633					0.734383	0.0175319	0.0353375	0.703328
812	828	3	11.81	FTKSAIIQNVEKQEGGW	19.2377	0.946507	33.2657	0.819887	47.821	0.198517	73.1923	1.492		19.648	0.545776	35.919	0.75168	48.8983	0.703381	72.3123	1.66743					-0.410333	1.09259	-2.65333	1.11231	-1.07733	0.730858	0.88	2.2375					0.55861	0.0146211	0.109288	0.53251
812	844	4	12.47	FTKSAIIQNVEKQEGGWWRGDYGGKKQLWFPSN	15.55	0.67592	24.1597	0.24055	33.4677	0.138688	62.0083	1.33967		16.284	0.729957	25.8407	0.583168	34.345	0.501871	60.873	1.36165					-0.734	0.994839	-1.681	0.630832	-0.877333	0.520682	1.13533	1.91018					0.270346	0.0246302	0.0844083	0.361458
812	845	4	12.83	FTKSAIIQNVEKQEGGWWRGDYGGKKQLWFPSNY	14.2867	0.577498	22.388	0.756827	30.7727	0.1525	58.786	0.49547		14.7653	0.628093	23.829	0.325042	31.9643	0.680911	57.3973	2.0116					-0.478667	0.853232	-1.441	0.823674	-1.19167	0.69778	1.38867	2.07172					0.387205	0.0638138	0.0875769	0.354047
829	844	2	11.49	WRGDYGGKKQLWFPSN	14.3563	1.08877	19.111	0.341227	24.8303	1.01124	48.8673	0.687804		14.985	0.829739	19.5107	0.220378	25.243	0.933545	49.0143	1.27383					-0.628667	1.3689	-0.399667	0.406205	-0.412667	1.37626	-0.147	1.44766					0.474423	0.178162	0.633304	0.872078
829	844	3	11.49	WRGDYGGKKQLWFPSN	14.084	0.782313	19.0377	0.33014	24.0327	0.452295	49.081	0.550145		14.788	0.565971	19.452	0.0494874	25.355	0.535404	48.611	1.4271					-0.704	0.965575	-0.414333	0.333828	-1.32233	0.700876	0.47	1.52947					0.282855	0.162428	0.0324857	0.636046
829	844	4	11.49	WRGDYGGKKQLWFPSN	14.0417	0.794305	18.8403	0.269248	23.9367	0.455195	48.8103	0.145898		14.714	0.557821	19.2977	0.108491	25.2937	0.962575	48.7393	1.50266					-0.672333	0.97061	-0.457333	0.290284	-1.357	1.06478	0.071	1.50973					0.301135	0.0838472	0.11999	0.941738
829	845	4	12.03	WRGDYGGKKQLWFPSNY	12.1097	0.756125	16.432	0.137982	22.4103	0.441797	48.949	0.494968		12.7163	0.466443	16.7827	0.251907	23.4303	0.647038	48.5853	1.5945					-0.606667	0.888422	-0.350667	0.287222	-1.02	0.783481	0.363667	1.66956					0.316638	0.123106	0.0963223	0.737963
845	876	4	16.29	YVEEMVNPVALEPEREHLDENSPLGDLLRGVL	27.442	0.918282	40.981	0.421463	55.0027	1.03564	60.715	0.587164		28.9157	1.76593	39.4307	0.551971	52.1313	0.614599	61.399	0.239789					-1.47367	1.99041	1.55033	0.694481	2.87133	1.20428	-0.684	0.63424					0.289822	0.0204664	0.0221255	0.170527
846	876	4	16.14	VEEMVNPVALEPEREHLDENSPLGDLLRGVL	28.0427	1.1112	41.893	0.684067	57.0073	0.585314	61.8977	1.09634		29.4963	1.86637	40.7493	0.877736	54.453	0.666852	62.1507	1.00749					-1.45367	2.17212	1.14367	1.11282	2.55433	0.88729	-0.253	1.48896					0.323877	0.153435	0.00787402	0.783664
846	882	4	16.65	VEEMVNPVALEPEREHLDENSPLGDLLRGVLDVPACQ	23.41	1.13543	38.435	0.412411	53.5433	0.889545	60.232	0.890436		25.0147	1.48408	37.249	0.611787	50.5473	0.491732	60.5083	0.439382					-1.60467	1.8686	1.186	0.737812	2.996	1.01641	-0.276333	0.992941					0.215731	0.0572227	0.0132985	0.664559
848	876	4	16.02	EMVNPVALEPEREHLDENSPLGDLLRGVL	27.1323	1.07299	39.2563	0.723876	55.204	0.876401	59.3027	0.632796		28.953	1.58832	37.6653	0.109418	51.6423	0.699721	60.076	1.14245					-1.82067	1.91679	1.591	0.732099	3.56167	1.12147	-0.773333	1.306					0.184711	0.0597465	0.00609375	0.377408
849	862	3	11.17	MVNPVALEPEREHL	59.8563	2.7898	74.166	0.821053	73.698	1.03886	73.0813	0.748399		62.8197	4.02561	73.2127	0.9593	73.8903	0.687577	74.166	1.27308					-2.96333	4.8978	0.953333	1.26269	-0.192333	1.24579	-1.08467	1.47677					0.360397	0.263869	0.806184	0.287229
849	871	3	12.67	MVNPVALEPEREHLDENSPLGDL	39.985	2.2346	54.2243	0.99912	62.6507	0.606503	62.3283	0.899035		41.5377	2.04852	52.969	0.529034	62.3003	0.8314	63.156	1.17977					-1.55267	3.03148	1.25533	1.13054	0.350333	1.02911	-0.827667	1.48328					0.425474	0.148764	0.592286	0.392108
849	872	3	13.93	MVNPVALEPEREHLDENSPLGDLL	34.6957	1.52334	48.2683	1.05268	58.9097	1.07935	60.271	1.10032		36.1173	2.09279	46.9593	0.52857	57.2427	0.501452	60.84	0.932968					-1.42167	2.5885	1.309	1.17794	1.667	1.19014	-0.569	1.44261					0.400449	0.151361	0.0991037	0.534309
849	876	3	15.16	MVNPVALEPEREHLDENSPLGDLLRGVL	24.9147	1.2282	37.3293	0.593717	54.4543	1.1231	59.9687	0.784389		26.1317	1.42333	36.0447	0.376094	50.8513	0.670026	60.0693	0.705533					-1.217	1.87999	1.28467	0.702813	3.603	1.30778	-0.100667	1.05501					0.327403	0.0428633	0.0144426	0.876022
849	876	4	15.16	MVNPVALEPEREHLDENSPLGDLLRGVL	24.9393	1.1905	37.2027	0.476145	54.607	1.08123	59.733	0.920306		26.1443	1.36719	35.8517	0.301571	50.4797	0.697771	59.7327	0.854518					-1.205	1.81287	1.351	0.563613	4.12733	1.28683	0.000333333	1.25585					0.315423	0.0200393	0.00800227	1
849	882	3	16.5	MVNPVALEPEREHLDENSPLGDLLRGVLDVPACQ	21.5007	1.07649	35.1053	0.486418	51.7013	0.653454	58.8533	1.25274		22.555	1.45055	34.145	0.235038	48.21	0.53434	58.9293	0.676782					-1.05433	1.80635	0.960333	0.540227	3.49133	0.84411	-0.076	1.42386					0.37358	0.0564429	0.0023151	0.932865
849	882	4	16.5	MVNPVALEPEREHLDENSPLGDLLRGVLDVPACQ	21.29	1.12503	34.7123	0.40405	51.4827	0.941449	58.2963	1.04506		22.5577	1.33477	33.813	0.201561	47.9017	0.531771	58.5543	0.570179					-1.26767	1.74565	0.899333	0.451534	3.581	1.08125	-0.258	1.19048					0.278875	0.0421082	0.00910879	0.732428
850	876	4	15.78	VNPVALEPEREHLDENSPLGDLLRGVL	22.6713	1.06586	34.705	1.21009	52.763	0.597194	56.5113	0.747444		23.9107	1.38481	34.074	0.459474	48.6253	0.313532	57.4097	0.886675					-1.23933	1.7475	0.631	1.29438	4.13767	0.674495	-0.898333	1.15968					0.290561	0.469542	0.00172284	0.252459
850	882	4	16.3	VNPVALEPEREHLDENSPLGDLLRGVLDVPACQ	19.1533	0.78844	33.753	1.26128	50.6117	0.528544	58.3887	1.48495		20.4563	1.45454	32.2627	0.113975	46.4253	0.728924	58.709	0.773374					-1.303	1.65448	1.49033	1.26642	4.18633	0.900383	-0.320333	1.67427					0.263605	0.176488	0.00188421	0.761655
863	882	2	17.25	DENSPLGDLLRGVLDVPACQ	5.434	0.524094	21.8323	2.33855	48.7833	0.669017	61.148	2.07216		5.78833	0.58978	19.5717	0.479367	43.3383	1.65841	60.1527	0.772662					-0.354333	0.788996	2.26067	2.38718	5.445	1.78827	0.995333	2.21153					0.480947	0.232856	0.0182565	0.502102
863	882	3	17.25	DENSPLGDLLRGVLDVPACQ	5.59033	0.256859	20.9957	0.20404	49.5693	0.728183	61.696	1.27756		5.73567	0.226014	19.7823	0.452725	43.5867	1.14265	61.7787	0.342158					-0.145333	0.342138	1.21333	0.496581	5.98267	1.35495	-0.0826667	1.32259					0.50008	0.0285236	0.00297311	0.922007
883	894	3	9	IAIRPEGKNNRL	40.244	1.79115	61.3993	0.344053	68.2357	0.682016	71.4183	0.777326		42.2433	1.69626	62.742	0.373763	69.9843	0.468575	72.2737	0.682777					-1.99933	2.46688	-1.34267	0.508007	-1.74867	0.827471	-0.855333	1.03461					0.233836	0.0106749	0.0262929	0.228718
883	896	4	10.69	IAIRPEGKNNRLFV	30.267	1.22361	51.548	0.735533	58.4673	0.699969	61.8603	0.642908		32.207	1.22596	53.158	0.44797	59.8133	0.585835	62.7053	0.85201					-1.94	1.73211	-1.61	0.861212	-1.346	0.912775	-0.845	1.06736					0.125264	0.0423065	0.0650159	0.24503
883	897	4	12.22	IAIRPEGKNNRLFVF	25.524	1.36167	41.7463	0.4745	47.6817	0.453571	51.4147	0.624895		27.2767	0.933622	43.173	0.310334	49.04	0.637598	52.1083	0.701325					-1.75267	1.651	-1.42667	0.566972	-1.35833	0.782469	-0.693667	0.939336					0.149653	0.0168081	0.044418	0.271624
895	901	1	14.8	FVFSISM	1.42933	0.729681	6.14	0.337147	18.9017	0.491657	22.726	0.561433		1.004	0.357786	8.84467	1.06431	20.2573	0.420248	22.4893	0.283927					0.425333	0.812678	-2.70467	1.11643	-1.35567	0.646788	0.236667	0.629143					0.428181	0.0378128	0.023499	0.566084
895	901	2	14.8	FVFSISM	1.08267	0.92215	5.02233	1.22866	14.2003	1.08018	16.828	0.255881		0.763333	0.126769	6.48567	0.0652253	15.031	0.520265	17.6977	0.0237978					0.319333	0.930823	-1.46333	1.23039	-0.830667	1.19894	-0.869667	0.256985					0.602916	0.174521	0.315373	0.0272608
902	909	2	12.24	ASVAHWSL	34.6387	2.15304	60.3903	0.446334	62.786	0.405982	74.531	1.03812		35.9923	2.35219	60.6427	0.278532	64.318	0.49703	75.493	0.983209					-1.35367	3.18879	-0.252333	0.526113	-1.532	0.641763	-0.962	1.42982					0.502559	0.454555	0.0156188	0.307109
910	916	1	7.56	DVAADSQ	16.23	0.552653	33.818	1.16677	44.6733	3.12147	42.3493	2.256		18.0663	2.17886	34.9857	0.877288	44.503	1.37625	44.2213	1.51185					-1.83633	2.24786	-1.16767	1.45979	0.170333	3.4114	-1.872	2.71574					0.278977	0.240836	0.936061	0.306196
910	917	1	7.9	DVAADSQE	17.3407	0.953513	40.4783	0.295204	47.833	1.13459	47.677	1.22913		19.5673	1.69089	41.1677	0.549918	47.9463	0.406041	48.1603	0.461095					-2.22667	1.94121	-0.689333	0.624144	-0.113333	1.20506	-0.483333	1.31277					0.135539	0.15043	0.879505	0.575719
910	921	2	9.64	DVAADSQEELQD	13.2117	1.92852	31.171	0.233506	39.7953	0.631026	44.296	0.2096		13.337	1.66481	33.652	0.956093	41.154	0.611598	44.2877	1.38793					-0.125333	2.5477	-2.481	0.984194	-1.35867	0.878775	0.00833333	1.40367					0.933884	0.0396707	0.0549927	0.997074
922	928	2	8.29	WVKKIRE	1.24367	1.68442	1.65433	1.07472	1.54867	1.15351	5.67067	0.927004		0.669	0.563412	1.56833	0.504163	1.29167	0.310619	5.27667	0.422353					0.574667	1.77615	0.086	1.1871	0.257	1.1946	0.394	1.01869					0.62698	0.915204	0.737222	0.549557
922	934	3	9.11	WVKKIREVAQTAD	22.974	1.15742	36.434	0.396254	42.2693	0.641514	50.29	0.76761		23.454	0.965743	37.4947	0.263003	43.32	0.360379	50.972	0.352958					-0.48	1.50741	-1.06067	0.475592	-1.05067	0.735808	-0.682	0.844869					0.612599	0.0239063	0.0858788	0.261157
922	937	4	10.21	WVKKIREVAQTADARL	39.9933	1.47196	49.9783	0.674694	55.3407	0.671658	60.6063	0.867832		39.795	1.57353	50.4563	0.189875	54.9227	0.217238	61.2007	1.24082					0.198333	2.15468	-0.478	0.700903	0.418	0.705915	-0.594333	1.51419					0.881584	0.344481	0.398919	0.536592
938	953	3	9.95	TEGKIMERRKKIALEL	44.3433	1.56923	55.0357	0.323866	60.036	1.02161	66.5533	0.990105		45.2637	1.33429	55.749	0.150921	59.0303	0.520932	64.3537	0.647695					-0.920333	2.05981	-0.713333	0.357304	1.00567	1.14676	2.19967	1.18314					0.48354	0.0438789	0.226696	0.0399106
957	968	2	11.44	VVYCRPVPFDEE	20.3227	1.42497	27.7777	0.574676	33.2007	0.222095	55.1553	0.767327		19.688	0.652625	27.9377	0.574563	30.2753	0.313612	45.6883	1.56375					0.634667	1.56731	-0.16	0.812634	2.92533	0.38429	9.467	1.74187					0.535053	0.753504	0.000361396	0.00283089
957	973	3	11.25	VVYCRPVPFDEEKIGTE	20.042	1.27493	38.5103	0.587801	50.3473	0.234455	62.5507	0.511033		19.797	0.688399	39.2393	0.3502	48.05	0.361336	57.528	1.20213					0.245	1.44891	-0.729	0.684215	2.29733	0.430736	5.02267	1.30624					0.789592	0.153839	0.00153107	0.00955622
957	976	4	10.85	VVYCRPVPFDEEKIGTERAC	26.404	1.84496	45.3903	0.898313	54.707	0.369135	64.7863	0.481536		26.4083	1.55457	45.706	0.433443	53.3553	0.341222	61.1597	1.34777					-0.00433333	2.41259	-0.315667	0.997416	1.35167	0.502686	3.62667	1.43121					0.99664	0.622439	0.00975324	0.0316213
957	977	3	11.28	VVYCRPVPFDEEKIGTERACY	27.4523	1.30337	46.386	1.11542	54.6103	1.21967	66.582	0.991583		27.688	1.89386	46.8547	0.871604	53.8783	0.700102	61.5343	1.44344					-0.235667	2.29901	-0.468667	1.41558	0.732	1.40632	5.04767	1.75122					0.868959	0.598636	0.431105	0.0102502
977	1003	4	10.29	YRDMSSFPETKAEKYVNKAKGKKFLQY	9.14533	0.646264	22.6287	0.208773	34.744	1.44236	48.2673	0.405382		8.66	0.908937	24.2283	0.545823	33.0227	1.28756	46.5957	1.76044					0.485333	1.11527	-1.59967	0.584387	1.72133	1.93344	1.67167	1.80651					0.495902	0.0247705	0.198805	0.238533
977	1008	4	10.64	YRDMSSFPETKAEKYVNKAKGKKFLQYNRLQL	7.13833	0.639319	17.41	0.385907	26.0387	0.265255	39.176	1.03009		6.957	0.65063	18.3963	0.363291	25.3893	0.278967	36.231	0.809282					0.181333	0.912167	-0.986333	0.530004	0.649333	0.384945	2.945	1.30997					0.747615	0.0325251	0.0427347	0.0195878
978	1008	4	10.53	RDMSSFPETKAEKYVNKAKGKKFLQYNRLQL	7.05667	0.621537	17.9297	0.207789	26.805	0.320286	39.3697	0.497056		7.08967	0.593047	19.176	0.245512	26.274	0.67472	36.9383	1.05993					-0.033	0.859077	-1.24633	0.32164	0.531	0.74688	2.43133	1.17069					0.951398	0.00277073	0.309375	0.040337
1007	1029	4	13.04	QLSRIYPKGQRLDSSNYDPLPMW	5.33333	0.511655	8.071	0.210388	16.221	0.237211	23.198	0.393844		5.92167	0.552397	7.72633	0.0271539	13.889	0.55785	21.1427	0.586277					-0.588333	0.752949	0.344667	0.212133	2.332	0.60619	2.05533	0.706281					0.246556	0.103667	0.00946326	0.0102538
1007	1035	4	14.55	QLSRIYPKGQRLDSSNYDPLPMWICGSQL	3.94767	0.130573	5.677	0.139632	11.0707	0.202164	15.9663	0.467479		4.764	0.208813	5.50367	0.113808	9.757	0.334449	14.565	0.223222					-0.816333	0.246277	0.173333	0.180137	1.31367	0.390802	1.40133	0.518039					0.00782419	0.176813	0.0077457	0.0203008
1009	1018	3	8.59	SRIYPKGQRL	16.2047	1.06228	22.25	0.418728	34.699	0.936577	45.4023	0.102256		18.1943	0.697126	21.4063	0.590344	29.945	1.08097	42.8523	1.12761					-1.98967	1.2706	0.843667	0.723767	4.754	1.43027	2.55	1.13224					0.0628862	0.122345	0.00474902	0.0586332
1009	1029	4	12.92	SRIYPKGQRLDSSNYDPLPMW	5.68833	0.485577	8.45267	0.044658	17.397	0.419614	25.4493	0.346041		6.425	0.271708	8.06567	0.0600444	15.163	0.671127	22.9997	0.976582					-0.736667	0.556426	0.387	0.0748309	2.234	0.79151	2.44967	1.03608					0.101716	0.00117479	0.0126756	0.0368693
1009	1034	4	13.37	SRIYPKGQRLDSSNYDPLPMWICGSQ	4.38667	0.264039	6.66433	0.150054	13.0857	0.247197	18.5053	0.146923		4.98233	0.196505	6.23667	0.211415	11.2607	0.476765	16.9513	0.49029					-0.595667	0.329136	0.427667	0.259254	1.825	0.53704	1.554	0.511831					0.0389402	0.0525788	0.00988763	0.0240134
1009	1035	3	14.34	SRIYPKGQRLDSSNYDPLPMWICGSQL	3.79333	0.236918	5.86967	0.0997112	11.405	0.21764	16.4	0.124205		4.55367	0.151447	5.53133	0.0731733	10.0697	0.18424	15.16	0.269839					-0.760333	0.281188	0.338333	0.12368	1.33533	0.285151	1.24	0.297052					0.0137184	0.0103357	0.00138451	0.00680632
1009	1035	4	14.34	SRIYPKGQRLDSSNYDPLPMWICGSQL	3.69667	0.189888	5.655	0.0466798	11.424	0.336522	16.417	0.16241		4.40767	0.142328	5.49433	0.132911	9.922	0.357216	14.982	0.355779					-0.711	0.237307	0.160667	0.14087	1.502	0.490765	1.435	0.391096					0.00800595	0.166837	0.00608779	0.00961929
1019	1029	1	15.11	DSSNYDPLPMW	1.27533	0.312052	1.65867	0.338239	4.99833	0.661236	11.1123	0.298001		2.27833	1.77576	2.19967	0.191975	6.388	0.456477	9.86667	0.651899					-1.003	1.80297	-0.541	0.388921	-1.38967	0.803495	1.24567	0.716782					0.429938	0.0885421	0.0478809	0.0617983
1019	1029	2	15.11	DSSNYDPLPMW	0.499	0.223705	1.746	0.50431	5.26967	0.206749	10.387	0.244792		1.063	0.177542	1.84833	0.0237136	6.15633	0.613763	9.496	0.526361					-0.564	0.285596	-0.102333	0.504868	-0.886667	0.64765	0.891	0.580499					0.028683	0.752051	0.115764	0.0826189
1019	1035	2	16.45	DSSNYDPLPMWICGSQL	0.925	0.277973	1.15033	0.209061	2.86367	0.0602771	5.426	0.20411		1.12433	0.191234	1.46067	0.0335609	3.301	0.196089	4.928	0.381874					-0.199333	0.337401	-0.310333	0.211737	-0.437333	0.205145	0.498	0.433					0.371259	0.125028	0.0506534	0.137867
1036	1049	2	11.87	VALNFQTPDKPMQM	3.87733	0.227555	8.241	0.0451774	8.353	0.0788226	8.69767	0.142732		4.774	0.664792	8.34933	0.120226	8.77333	0.0302379	9.019	0.208727					-0.896667	0.702659	-0.108333	0.128434	-0.420333	0.0844235	-0.321333	0.252862					0.132529	0.235119	0.00575555	0.0998764
1036	1049	3	11.87	VALNFQTPDKPMQM	4.00133	0.0653172	8.34367	0.280295	8.41333	0.257318	8.58467	0.129276		4.64267	0.500366	8.41367	0.403542	8.49333	0.119918	9.04167	0.303563					-0.641333	0.504611	-0.07	0.491337	-0.08	0.283888	-0.457	0.329943					0.156521	0.825687	0.665309	0.104734
1036	1053	2	12.19	VALNFQTPDKPMQMNQAL	2.996	0.132182	6.09	0.427105	6.18733	0.191108	6.20867	0.172193		3.523	0.470541	6.11533	0.242838	6.491	0.127354	6.755	0.369022					-0.527	0.488755	-0.0253333	0.491314	-0.303667	0.229655	-0.546333	0.407219					0.185566	0.931746	0.0941287	0.105715
1039	1049	2	10.9	NFQTPDKPMQM	5.25567	0.288812	11.874	0.284515	11.8473	0.513312	12.1147	0.364863		6.441	1.02814	11.8713	0.0440946	12.2747	0.236781	12.468	0.422397					-1.18533	1.06793	0.00266667	0.287912	-0.427333	0.565292	-0.353333	0.558162					0.177968	0.958979	0.285286	0.337681
1040	1049	2	10.75	FQTPDKPMQM	6.26	0.489176	13.468	0.132525	13.6647	0.434074	13.8153	0.480925		7.95033	0.765298	13.9697	0.708839	14.1553	0.143667	14.3247	0.446678					-1.69033	0.90828	-0.501667	0.721121	-0.490667	0.457232	-0.509333	0.656362					0.04062	0.345848	0.185215	0.248514
1054	1069	2	11.22	FMTGRHCGYVLQPSTM	12.7727	0.83916	15.0563	0.140158	19.901	0.175	27.206	0.159502		13.0167	0.567364	15.5857	0.179071	20.5117	0.452283	27.9937	0.799337					-0.244	1.01296	-0.529333	0.2274	-0.610667	0.484959	-0.787667	0.815096					0.699101	0.0178716	0.131139	0.227358
1054	1069	3	11.22	FMTGRHCGYVLQPSTM	12.806	0.675176	15.115	0.0961301	19.7747	0.673931	27.6023	0.41137		12.8473	0.274511	15.663	0.0874128	20.598	0.495739	27.964	0.458062					-0.0413333	0.728848	-0.548	0.129931	-0.823333	0.836624	-0.361667	0.615667					0.929129	0.0019057	0.171152	0.366361
1054	1089	4	12.41	FMTGRHCGYVLQPSTMRDEAFDPFDKSSLRGLEPCA	13.1363	0.414126	23.4203	0.460284	27.9867	0.310693	39.9563	0.585676		14.2413	0.888599	23.9017	0.342475	28.3563	0.491203	39.8827	1.02175					-1.105	0.980361	-0.481333	0.573717	-0.369667	0.581215	0.0736667	1.17771					0.151751	0.224799	0.343536	0.918461
1055	1069	3	10.72	MTGRHCGYVLQPSTM	14.1383	0.666077	16.228	0.125583	20.4977	0.279429	27.6133	0.517897		14.3887	0.570589	16.9733	0.304385	21.0173	0.379015	27.9757	0.569465					-0.250333	0.877058	-0.745333	0.329274	-0.519667	0.470885	-0.362333	0.769745					0.651158	0.0359044	0.133905	0.459358
1055	1082	4	12.24	MTGRHCGYVLQPSTMRDEAFDPFDKSSL	12.5357	0.455204	20.081	0.249704	24.5253	0.724369	34.8837	0.915672		13.244	0.499904	21.0003	0.299235	24.7523	0.452682	34.7207	0.526659					-0.708333	0.676102	-0.919333	0.389735	-0.227	0.854185	0.163	1.05633					0.145188	0.0160076	0.674057	0.806296
1063	1069	1	10.16	VLQPSTM	43.255	2.61274	44.1583	0.55224	44.776	0.247574	48.428	0.378786		43.915	0.451233	44.2	0.333874	45.09	0.0923688	48.9907	1.80846					-0.66	2.65142	-0.0416667	0.645323	-0.314	0.264244	-0.562667	1.84771					0.707552	0.918511	0.141822	0.644318
1063	1082	3	12.66	VLQPSTMRDEAFDPFDKSSL	19.6287	1.00697	31.1223	0.391191	35.4187	0.792677	47.416	0.603858		20.9993	1.11247	31.526	0.386097	36.114	0.322154	47.3303	1.03977					-1.37067	1.50052	-0.403667	0.549637	-0.695333	0.85564	0.0856667	1.2024					0.190043	0.271887	0.267043	0.909331
1070	1082	2	12.19	RDEAFDPFDKSSL	13.6977	0.896421	29.963	0.292739	35.7167	0.944594	47.9617	0.42927		14.8533	0.924422	30.6707	0.472824	36.4777	0.566259	48.6197	0.994242					-1.15567	1.28768	-0.707667	0.55611	-0.761	1.10132	-0.658	1.08295					0.194572	0.105342	0.311832	0.378482
1070	1082	3	12.19	RDEAFDPFDKSSL	13.367	0.753036	29.209	0.235514	35.1897	0.751533	47.437	0.84872		14.524	1.2628	30.0443	0.243067	35.959	0.72759	47.6043	0.882218					-1.157	1.47028	-0.835333	0.33845	-0.769333	1.04603	-0.167333	1.22419					0.259445	0.0128284	0.27249	0.821796
1070	1089	4	12.29	RDEAFDPFDKSSLRGLEPCA	15.975	0.920767	33.67	0.499627	39.263	0.560063	53.5953	1.17455		17.8443	1.24341	34.4667	0.0637913	40.2173	0.480981	53.742	0.894554					-1.86933	1.54721	-0.796667	0.503683	-0.954333	0.73825	-0.146667	1.47641					0.110711	0.10766	0.0904318	0.874756
1090	1109	4	10.96	ISIEVLGARHLPKNGRGIVC	9.43767	0.580509	15.3397	0.157068	21.8053	0.420768	26.2837	0.317391		10.2083	0.597342	16.5837	0.387273	22.5217	0.328932	26.7597	0.446933					-0.770667	0.832951	-1.244	0.417912	-0.716333	0.53408	-0.476	0.548167					0.184517	0.0194158	0.0858648	0.215153
1090	1113	3	12.08	ISIEVLGARHLPKNGRGIVCPFVE	7.04933	0.441734	11.4177	0.0301717	16.586	0.569892	20.4233	0.317582		7.835	0.366951	12.1703	0.212232	17.065	0.214812	20.7433	0.32171					-0.785667	0.574267	-0.752667	0.214366	-0.479	0.609033	-0.32	0.452057					0.0793049	0.023423	0.279655	0.286133
1090	1113	4	12.08	ISIEVLGARHLPKNGRGIVCPFVE	7.114	0.30996	11.3073	0.0605172	16.6527	0.417596	20.703	0.235057		7.795	0.35527	12.1303	0.0738196	17.2437	0.239195	21.0343	0.240178					-0.681	0.471479	-0.823	0.0954551	-0.591	0.481249	-0.331333	0.336062					0.0677916	0.000168965	0.118723	0.162653
1090	1115	3	12.67	ISIEVLGARHLPKNGRGIVCPFVEIE	6.33667	0.262546	9.30733	0.107151	14.098	0.354526	17.649	0.43689		6.82633	0.782132	10.2843	0.453643	14.524	0.813567	18.2073	0.543379					-0.489667	0.825022	-0.977	0.466126	-0.426	0.887457	-0.558333	0.697233					0.395657	0.057754	0.472452	0.239775
1090	1115	4	12.67	ISIEVLGARHLPKNGRGIVCPFVEIE	6.315	0.34822	9.521	0.101725	14.2097	0.40858	17.4817	0.205235		6.73667	0.334002	10.4717	0.0854069	14.669	0.144385	18.108	0.462436					-0.421667	0.482508	-0.950667	0.132824	-0.459333	0.433341	-0.626333	0.505933					0.207119	0.000277221	0.18085	0.130375
1093	1113	4	11.3	EVLGARHLPKNGRGIVCPFVE	8.298	0.66379	13.3307	0.153337	19.0577	0.0289194	20.4067	0.156641		8.913	0.590934	14.3667	0.238685	19.8193	0.596936	20.8397	0.466872					-0.615	0.888718	-1.036	0.283695	-0.761667	0.597636	-0.433	0.492449					0.297414	0.00506957	0.157244	0.24621
1114	1120	1	9.11	IEVAGAE	6.895	0.13167	16.2863	0.37624	20.4217	0.462288	29.404	0.245257		8.03733	1.40903	16.54	0.278286	21.206	0.653725	29.0657	0.470387					-1.14233	1.41517	-0.253667	0.467974	-0.784333	0.800667	0.338333	0.530486					0.297558	0.406683	0.174148	0.344292
1114	1130	2	10.53	IEVAGAEYDSTKQKTEF	7.642	0.475152	26.2407	0.408603	39.0053	0.650776	48.2677	1.00619		8.84067	1.07608	29.0033	0.274544	39.2293	0.565156	48.0443	0.751905					-1.19867	1.17631	-2.76267	0.492271	-0.224	0.861923	0.223333	1.2561					0.183241	0.00116538	0.674975	0.777938
1114	1130	3	10.53	IEVAGAEYDSTKQKTEF	7.31867	0.554154	25.9843	0.345894	38.1223	0.493446	47.7093	0.367763		8.3	0.8055	28.7213	0.294286	38.8517	0.419107	47.2497	0.740196					-0.981333	0.97771	-2.737	0.454144	-0.729333	0.64741	0.459667	0.826523					0.166936	0.000525555	0.125521	0.407624
1116	1130	3	9.74	VAGAEYDSTKQKTEF	7.93267	0.523641	30.1057	0.494702	44.9493	1.18098	56.4343	1.16659		8.88	1.08945	33.2367	0.452076	45.8983	0.760654	55.9333	0.739031					-0.947333	1.20876	-3.131	0.670151	-0.949	1.40474	0.501	1.38097					0.270905	0.00133085	0.316532	0.570083
1131	1137	1	8.74	VVDNGLN	1.47333	0.0831885	1.79133	0.202804	3.32567	0.530379	9.095	1.13792		1.73067	0.245003	2.25533	0.105548	3.44567	0.109546	9.48633	1.00869					-0.257333	0.258741	-0.464	0.228626	-0.12	0.541574	-0.391333	1.52063					0.204827	0.0361099	0.748403	0.671763
1131	1147	3	13.3	VVDNGLNPVWPAKPFHF	7.09667	0.472297	13.0193	0.35403	16.0183	0.143841	20.9927	0.339853		7.64767	0.443596	13.8947	0.234011	16.6463	0.0970275	21.5603	0.685122					-0.551	0.647952	-0.875333	0.42438	-0.628	0.173507	-0.567667	0.764783					0.217369	0.0299602	0.00548309	0.291318
1131	1154	2	13.94	VVDNGLNPVWPAKPFHFQISNPEF	5.32	0.742342	11.7383	0.188882	16.693	0.502457	26.5377	0.758749		5.513	0.551242	12.591	0.26009	16.5337	0.555231	26.6077	1.17106					-0.193	0.924629	-0.852667	0.321439	0.159333	0.748829	-0.07	1.39538					0.73843	0.0125083	0.731233	0.937021
1131	1154	3	13.94	VVDNGLNPVWPAKPFHFQISNPEF	5.62567	0.353815	11.7987	0.254803	16.119	0.308832	26.5273	0.34212		6.288	0.703397	12.572	0.191737	16.7143	0.161283	26.9223	0.846045					-0.662333	0.787371	-0.773333	0.318885	-0.595333	0.34841	-0.395	0.9126					0.242646	0.015613	0.0580916	0.513207
1131	1155	3	13.66	VVDNGLNPVWPAKPFHFQISNPEFA	5.47567	0.416776	11.364	0.204898	15.551	0.509152	25.7917	0.154017		6.08533	0.439865	11.9453	0.124997	16.0353	0.0991682	26.401	0.848936					-0.609667	0.605957	-0.581333	0.240015	-0.484333	0.51872	-0.609333	0.862794					0.155518	0.0206207	0.237328	0.338475
1131	1156	3	14.85	VVDNGLNPVWPAKPFHFQISNPEFAF	5.20967	0.402027	10.6757	0.206621	14.7197	0.220403	24.5897	0.379159		5.65833	0.468515	11.596	0.283692	15.2527	0.0820813	25.093	0.82288					-0.448667	0.617359	-0.920333	0.350961	-0.533	0.235191	-0.503333	0.906031					0.277547	0.0128561	0.0401227	0.409281
1138	1147	3	12.67	PVWPAKPFHF	12.2337	0.806114	23.6363	0.580777	28.7177	0.190875	32.5347	0.642322		13.2603	0.625535	25.181	0.41561	29.8213	0.289604	33.1583	1.10217					-1.02667	1.02035	-1.54467	0.714167	-1.10367	0.346848	-0.623667	1.27568					0.158511	0.0236971	0.00763028	0.457403
1138	1154	3	13.37	PVWPAKPFHFQISNPEF	7.651	0.52594	16.5993	0.357564	22.8123	0.135884	35.7147	0.543189		8.46667	0.769013	17.487	0.175496	23.4913	0.168215	35.5557	1.18462					-0.815667	0.931662	-0.887667	0.398311	-0.679	0.216242	0.159	1.30322					0.212917	0.0322072	0.00641632	0.845123
1138	1155	3	12.96	PVWPAKPFHFQISNPEFA	6.96633	0.504945	15.5637	0.219092	21.282	0.604173	33.5633	0.631254		7.81267	0.472501	16.3397	0.24364	21.7123	0.305572	33.6333	1.11908					-0.846333	0.691539	-0.776	0.327661	-0.430333	0.677052	-0.07	1.28484					0.101944	0.0152598	0.351807	0.931149
1138	1156	3	14.56	PVWPAKPFHFQISNPEFAF	6.67967	0.518623	14.2383	0.159716	19.7177	0.349858	31.409	0.564591		7.43267	0.594419	14.945	0.0108167	20.2797	0.328132	31.4257	0.831501					-0.753	0.788863	-0.706667	0.160082	-0.562	0.479657	-0.0166667	1.00507					0.175405	0.0160177	0.113554	0.981729
1138	1156	4	14.56	PVWPAKPFHFQISNPEFAF	6.78167	0.48564	14.2323	0.227825	19.4683	0.432187	30.6603	0.355788		7.346	0.375472	15.1583	0.239149	19.8037	0.163298	30.947	0.827219					-0.564333	0.613861	-0.926	0.330298	-0.335333	0.462008	-0.286667	0.900487					0.189874	0.00829687	0.310765	0.624997
1148	1154	1	11.02	QISNPEF	2.25433	0.473732	3.29667	0.369338	12.798	1.49199	51.2567	0.503391		2.61633	0.668294	4.52	0.489028	15.3263	0.313503	49.081	2.07004					-0.362	0.819169	-1.22333	0.612828	-2.52833	1.52458	2.17567	2.13036					0.496491	0.0289377	0.0938586	0.2062
1148	1156	1	13.19	QISNPEFAF	1.881	0.592361	1.90867	0.221861	9.00933	0.209572	34.977	0.72023		1.45767	0.157862	2.47133	0.572867	9.67733	0.715099	34.976	0.973647					0.423333	0.613035	-0.562667	0.614328	-0.668	0.745176	0.001	1.21108					0.342226	0.226608	0.245594	0.994071
1148	1156	2	13.19	QISNPEFAF	1.362	0.456701	1.69233	0.287302	8.94533	0.597743	33.955	0.206589		1.113	0.152473	2.44967	0.31107	9.43467	0.6136	33.2793	1.41844					0.249	0.481481	-0.757333	0.423446	-0.489333	0.856622	0.675667	1.4334					0.43712	0.0367415	0.380077	0.498653
1156	1162	2	13.67	FLRFVVY	0.290667	0.435928	0.107667	0.132085	0.437333	0.489	0.198667	0.139346		0.0853333	0.0872716	0.293667	0.174947	0.238333	0.229239	0.0813333	0.076173					0.205333	0.444578	-0.186	0.219209	0.199	0.540066	0.117333	0.158807					0.502012	0.219912	0.585604	0.278806
1158	1166	2	11.66	RFVVYEEDM	4.87333	0.441046	12.0153	0.102647	13.5267	0.150381	15.601	0.568089		6.29133	0.814079	12.3723	0.246666	13.3037	0.563619	15.9263	0.487012					-1.418	0.925876	-0.357	0.267172	0.223	0.583336	-0.325333	0.748268					0.0749285	0.112169	0.576914	0.489374
1160	1166	1	10.58	VVYEEDM	7.24033	0.372688	17.6963	0.273215	18.4853	0.479427	23.4237	0.311187		8.66867	1.07854	18.1603	0.348773	19.0787	0.366994	23.6583	0.317114					-1.42833	1.14112	-0.464	0.443045	-0.593333	0.603767	-0.234667	0.444296					0.135184	0.148792	0.163958	0.419118
1167	1172	1	11.11	FSDQNF	23.3057	1.107	35.357	0.940684	53.1467	1.29152	68.8063	1.1597		23.691	0.678716	39.3173	0.622197	55.0033	0.707012	69.8673	0.893904					-0.385333	1.2985	-3.96033	1.12784	-1.85667	1.47238	-1.061	1.46423					0.640376	0.0057567	0.113596	0.284803
1167	1199	4	12.03	FSDQNFLAQATFPVKGLKTGYRAVPLKNNYSED	4.409	0.223108	10.0327	0.0579511	16.3447	0.281605	20.6673	0.281995		4.784	0.16792	11.031	0.171852	16.9643	0.205585	21.031	0.182787					-0.375	0.279238	-0.998333	0.18136	-0.619667	0.348664	-0.363667	0.336054					0.0848134	0.00523109	0.0411434	0.144929
1173	1199	3	10.42	LAQATFPVKGLKTGYRAVPLKNNYSED	1.32033	0.214491	6.505	0.0890337	12.293	0.352804	16.425	0.119202		1.64933	0.258746	7.42967	0.0492375	12.8113	0.20402	16.7737	0.271113					-0.329	0.336089	-0.924667	0.101742	-0.518333	0.407548	-0.348667	0.296161					0.170387	0.000474511	0.108731	0.141691
1173	1199	4	10.42	LAQATFPVKGLKTGYRAVPLKNNYSED	1.31533	0.258639	6.482	0.0872983	12.067	0.421175	16.0733	0.228356		1.474	0.123382	7.33667	0.124781	12.3897	0.285364	16.433	0.394293					-0.158667	0.286561	-0.854667	0.152287	-0.322667	0.508744	-0.359667	0.455646					0.412791	0.00104635	0.341935	0.258895
1179	1199	4	9.31	PVKGLKTGYRAVPLKNNYSED	1.53367	0.1968	7.969	0.0487545	12.0727	0.458525	15.465	0.145558		1.77333	0.209061	8.962	0.186365	12.5607	0.243083	15.737	0.158085					-0.239667	0.287118	-0.993	0.192637	-0.488	0.518975	-0.272	0.214891					0.221644	0.00777542	0.200189	0.093717
1206	1212	2	13.97	LIKIDIF	1.11967	0.835435	1.45333	0.0595427	10.1507	0.848385	34.3503	0.61593		0.696667	0.137231	2.76233	1.50978	12.0157	1.57595	36.1117	0.140051					0.423	0.846631	-1.309	1.51095	-1.865	1.78979	-1.76133	0.631652					0.478825	0.273131	0.167585	0.0335567
1206	1229	2	13.45	LIKIDIFPAKQENGDLSPFSGTSL	42.9957	1.95493	46.5487	1.02367	49.038	1.15113	53.9767	0.439925		43.6807	0.874199	45.401	0.557849	49.7307	0.78526	54.671	1.2175					-0.685	2.14149	1.14767	1.1658	-0.692667	1.39346	-0.694333	1.29455					0.62042	0.184447	0.442834	0.433068
1206	1229	3	13.45	LIKIDIFPAKQENGDLSPFSGTSL	42.914	1.91654	46.394	1.09553	49.0583	1.30952	54.119	0.623938		44.0417	0.915817	45.616	0.83372	49.8083	0.820245	54.446	1.38768					-1.12767	2.12411	0.778	1.37669	-0.75	1.5452	-0.327	1.52149					0.428896	0.386348	0.456172	0.736238
1206	1229	4	13.45	LIKIDIFPAKQENGDLSPFSGTSL	42.1643	2.02213	45.989	0.765325	48.4573	1.43322	53.0803	0.706211		43.1323	0.721149	45.1243	0.707025	49.2187	0.90354	53.7363	0.978141					-0.968	2.14687	0.864667	1.04192	-0.761333	1.69425	-0.656	1.20644					0.502735	0.223947	0.487483	0.404459
1207	1229	2	13.24	IKIDIFPAKQENGDLSPFSGTSL	45.127	1.94635	48.808	1.12244	51.0633	0.67109	57.19	0.822752		45.8327	1.24596	48.1973	0.654447	52.517	0.922506	57.7143	0.858497					-0.705667	2.31099	0.610667	1.2993	-1.45367	1.14078	-0.524333	1.18909					0.629061	0.472454	0.0986234	0.485828
1207	1229	3	13.24	IKIDIFPAKQENGDLSPFSGTSL	45.4653	2.08834	48.932	0.803747	51.7043	1.46612	57.1237	0.642884		46.386	0.909877	48.4703	0.787584	52.5463	0.86426	57.887	1.29194					-0.920667	2.27794	0.461667	1.1253	-0.842	1.7019	-0.763333	1.44306					0.538902	0.517399	0.449308	0.427037
1230	1250	4	9.58	RERGSDASGQLFHGRAREGSF	53.469	2.10854	53.0663	0.379927	52.881	0.686037	52.2143	1.00805		53.5787	1.07827	52.638	0.279335	53.202	0.931532	52.0933	1.2229					-0.109667	2.36825	0.428333	0.471564	-0.321	1.15689	0.121	1.58482					0.940667	0.198867	0.656087	0.901288
1251	1261	2	12.51	ESRYQQPFEDF	66.3333	2.64989	68.4213	0.602107	68.172	0.0632218	68.2377	1.02002		67.285	1.40816	67.7707	0.694079	68.603	0.748645	68.3557	1.15885					-0.951667	3.0008	0.650667	0.918846	-0.431	0.75131	-0.118	1.54382					0.620789	0.293719	0.420436	0.902189
1261	1272	4	10.91	FRISQEHLADHF	44.003	2.10203	44.5247	0.52906	44.2897	1.27122	44.224	0.841029		43.8357	1.169	44.052	0.768204	44.7063	1.09782	45.4803	1.36872					0.167333	2.40523	0.472667	0.93276	-0.416667	1.67965	-1.25633	1.60646					0.911707	0.434481	0.690682	0.262193
1296	1301	1	10.58	ISEEDL	50.1043	2.32567	60.3747	0.319275	72.6103	2.1843	73.1787	0.976633		51.2943	1.47179	62.4307	0.693744	73.58	1.55037	73.4727	1.34725					-1.19	2.75226	-2.056	0.763686	-0.969667	2.67858	-0.294	1.664					0.501364	0.0216709	0.5721	0.771112

## Sheet: hPLC Raw Data
Raw HDX data for hPLC comparing Apo to 10 µM compound-bound							0.3s						0.3s						0.3s						30s						30s						30s						300s						300s
State	Start	End	Sequence	Search RT	Charge	Max D	Start RT	End RT	#D	%D	Score	Conf	Start RT	End RT	#D	%D	Score	Conf	Start RT	End RT	#D	%D	Score	Conf	Start RT	End RT	#D	%D	Score	Conf	Start RT	End RT	#D	%D	Score	Conf	Start RT	End RT	#D	%D	Score	Conf	Start RT	End RT	#D	%D	Score	Conf	Start RT
Apo PLC (PL)	-6	19	YKKAGSAMAGAASPCANGCGPGAPSD	9.21	3	21	9.17	9.27	15.243	72.585	0.8363	Medium	9.17	9.27	13.918	66.275	0.851	Medium	9.17	9.27	14.738	70.179	0.81	Medium	9.17	9.27	14.917	71.033	0.88	High	9.17	9.28	15.007	71.46	0.8649	Medium	9.17	9.27	14.236	67.789	0.8469	Medium	9.17	9.27	14.329	68.233	0.8724	Medium	9.17
Apo PLC (PL)	-6	20	YKKAGSAMAGAASPCANGCGPGAPSDA	9.33	3	22	9.25	9.44	15.824	71.928	0.9221	High	9.25	9.44	14.414	65.516	0.8484	Medium	9.25	9.44	15.137	68.804	0.8174	Medium	9.25	9.44	15.33	69.684	0.8886	High	9.25	9.44	15.558	70.72	0.8848	High	9.24	9.44	14.929	67.857	0.8889	High	9.25	9.44	14.796	67.253	0.9048	High	9.25
Apo PLC (PL)	-6	25	YKKAGSAMAGAASPCANGCGPGAPSDAEVLHL	11.45	3	27	11.42	11.54	15.62	57.852	0.8519	Medium	11.42	11.54	14.105	52.242	0.8114	Medium	11.42	11.54	14.734	54.572	0.7763	Medium	11.42	11.54	17.898	66.289	0.7975	Medium	11.42	11.53	18.36	67.999	0.8037	Medium	11.42	11.54	17.591	65.151	0.817	Medium	11.42	11.54	17.699	65.551	0.8262	Medium	11.42
Apo PLC (PL)	-6	25	YKKAGSAMAGAASPCANGCGPGAPSDAEVLHL	11.45	4	27	11.42	11.57	15.574	57.682	0.7965	Medium	11.42	11.56	14.001	51.855	0.7599	Medium	11.42	11.56	14.712	54.488	0.717	Medium	11.42	11.57	18.014	66.72	0.7596	Medium	11.42	11.56	18.98	70.296	0.7297	Medium	11.42	11.56	17.478	64.734	0.7393	Medium	11.42	11.57	17.668	65.437	0.7936	Medium	11.42
Apo PLC (PL)	24	35	HLCRSLEVGTVM	10.97	3	10	10.97	11.04	0.251	2.508	0.7863	Medium	10.97	11.04	0.358	3.582	0.7719	Medium	10.97	11.04	0.345	3.45	0.8367	Medium	10.97	11.05	2.406	24.055	0.8199	Medium	10.96	11.04	2.545	25.447	0.8064	Medium	10.96	11.04	2.359	23.588	0.8361	Medium	10.97	11.04	4.294	42.942	0.7531	Medium	10.97
Apo PLC (PL)	26	37	CRSLEVGTVMTL	12.51	2	10	12.43	12.58	0.27	2.702	0.9251	High	12.43	12.57	0.349	3.494	0.8215	Medium	12.43	12.57	0.266	2.664	0.923	High	12.43	12.57	2.154	21.535	0.9252	High	12.42	12.57	2.239	22.393	0.9249	High	12.43	12.57	2.111	21.109	0.9227	High	12.43	12.57	4.187	41.873	0.9135	High	12.43
Apo PLC (PL)	38	55	FYSKKSQRPERKTFQVKL	9.37	3	15	9.33	9.47	1.767	11.782	0.8249	Medium	9.33	9.47	1.692	11.281	0.8975	High	9.33	9.47	1.485	9.898	0.9042	Medium	9.33	9.47	3.22	21.463	0.8953	Medium	9.33	9.47	3.325	22.166	0.8925	High	9.33	9.46	3.217	21.445	0.8819	Medium	9.33	9.47	3.696	24.64	0.8842	High	9.33
Apo PLC (PL)	38	55	FYSKKSQRPERKTFQVKL	9.37	4	15	9.32	9.51	1.671	11.141	0.9151	High	9.32	9.51	1.661	11.074	0.9142	High	9.32	9.51	1.472	9.814	0.9151	High	9.32	9.51	3.117	20.777	0.9176	High	9.33	9.51	3.109	20.726	0.9172	High	9.32	9.5	3.166	21.106	0.917	High	9.32	9.51	3.647	24.313	0.914	High	9.32
Apo PLC (PL)	38	57	FYSKKSQRPERKTFQVKLET	9.21	4	17	9.15	9.26	2.618	15.401	0.9233	High	9.15	9.26	2.588	15.225	0.9188	High	9.15	9.26	2.308	13.574	0.9321	High	9.15	9.26	4.736	27.857	0.9268	High	9.15	9.26	4.779	28.114	0.9258	High	9.14	9.25	4.841	28.477	0.9171	High	9.15	9.26	5.301	31.184	0.9065	High	9.15
Apo PLC (PL)	56	74	ETRQITWSRGADKIEGAID	10.69	4	17	10.68	10.8	4.384	25.789	0.9242	High	10.68	10.8	4.067	23.926	0.9236	High	10.68	10.8	4.028	23.695	0.9173	High	10.68	10.8	6.179	36.344	0.9085	High	10.69	10.8	6.319	37.172	0.893	High	10.68	10.8	5.958	35.049	0.9043	High	10.68	10.8	7.978	46.931	0.9026	High	10.68
Apo PLC (PL)	75	89	IREIKEIRPGKTSRD	8.03	4	12	8.1	8.25	0.994	8.281	0.9438	High	8.1	8.25	1.091	9.094	0.9422	High	8.1	8.25	0.9	7.5	0.9517	High	8.1	8.25	2.667	22.223	0.9446	High	8.1	8.25	2.726	22.713	0.9365	High	8.09	8.24	2.727	22.721	0.9331	High	8.1	8.25	3.382	28.184	0.9415	High	8.1
Apo PLC (PL)	78	89	IKEIRPGKTSRD	7.65	4	9	7.6	7.75	0.982	10.909	0.9327	High	7.6	7.74	0.961	10.68	0.9378	High	7.6	7.74	0.865	9.61	0.9222	High	7.6	7.75	2.369	26.32	0.9382	High	7.6	7.75	2.547	28.305	0.9363	High	7.6	7.74	2.413	26.812	0.9228	High	7.6	7.75	3.083	34.261	0.9328	High	7.6
Apo PLC (PL)	90	106	FDRYQEDPAFRPDQSHC	10.02	3	13	9.92	10.08	4.42	34	0.8339	Medium	9.92	10.08	3.958	30.444	0.8687	Medium	9.92	10.08	4.03	31.004	0.8697	Medium	9.92	10.08	6.578	50.603	0.873	Medium	9.92	10.08	6.592	50.71	0.8646	Medium	9.92	10.08	6.57	50.541	0.8542	Medium	9.92	10.08	6.826	52.51	0.87	Medium	9.92
Apo PLC (PL)	90	107	FDRYQEDPAFRPDQSHCF	11.18	4	14	11.12	11.22	4.03	28.787	0.897	Medium	11.12	11.22	3.622	25.872	0.9077	Medium	11.12	11.22	3.688	26.342	0.8962	Medium	11.12	11.22	5.917	42.264	0.8972	Medium	11.11	11.22	6.026	43.046	0.8826	Medium	11.12	11.22	5.903	42.162	0.8937	Medium	11.12	11.22	6.169	44.063	0.8908	Medium	11.12
Apo PLC (PL)	108	114	VILYGME	12.19	1	5	12.15	12.28	0.23	4.601	0.9039	High	12.15	12.29	0.276	5.525	0.9139	High	12.15	12.29	0.202	4.036	0.9287	High	12.15	12.29	0.737	14.746	0.915	High	12.15	12.28	0.753	15.066	0.9237	High	12.15	12.28	0.746	14.929	0.9228	High	12.15	12.29	0.84	16.798	0.9147	High	12.15
Apo PLC (PL)	115	122	FRLKTLSL	11.87	2	6	11.8	11.92	0.04	0.661	0.945	High	11.8	11.92	0.206	3.436	0.9257	High	11.8	11.92	0.047	0.785	0.9427	Medium	11.8	11.92	0.237	3.952	0.9452	High	11.79	11.91	0.268	4.472	0.9317	High	11.8	11.91	0.243	4.052	0.9396	High	11.8	11.92	0.905	15.091	0.9412	Medium	11.8
Apo PLC (PL)	115	132	FRLKTLSLQATSEDEVNM	11.76	3	16	11.7	11.86	1.647	10.297	0.8896	High	11.7	11.86	2.154	13.465	0.8878	High	11.7	11.86	1.548	9.673	0.8954	High	11.7	11.86	2.61	16.314	0.9149	High	11.69	11.85	2.524	15.774	0.905	High	11.7	11.85	2.529	15.808	0.9026	High	11.7	11.86	4.383	27.393	0.8947	Medium	11.7
Apo PLC (PL)	116	122	RLKTLSL	10.64	2	5	10.59	10.71	0.04	0.804	0.8701	Medium	10.62	10.7	0.133	2.667	0.9101	Medium	10.64	10.71	0.004	0.07	0.9248	Medium	10.59	10.71	0.059	1.188	0.9136	Medium	10.59	10.71	0.148	2.952	0.8377	Medium	10.59	10.7	0.053	1.054	0.9027	Medium	10.59	10.71	0.212	4.236	0.8994	Medium	10.59
Apo PLC (PL)	123	132	QATSEDEVNM	9.85	1	8	9.82	10.01	1.603	20.035	0.9031	Medium	9.82	10.01	1.69	21.127	0.899	High	9.82	10.01	1.427	17.837	0.9238	High	9.82	10.01	2.265	28.308	0.9174	High	9.82	10.01	2.301	28.765	0.9101	High	9.81	10.01	2.277	28.463	0.9059	High	9.82	10.01	3.538	44.225	0.8941	High	9.82
Apo PLC (PL)	123	132	QATSEDEVNM	9.85	2	8	9.83	9.99	1.591	19.884	0.9251	Medium	9.83	10	1.578	19.727	0.9106	Medium	9.83	9.99	1.388	17.355	0.9387	Medium	9.83	10	2.293	28.662	0.9107	Medium	9.83	10	2.275	28.442	0.8975	Medium	9.82	9.99	2.308	28.855	0.901	Medium	9.83	10	3.498	43.722	0.8618	Medium	9.83
Apo PLC (PL)	132	140	MWIKGLTWL	15.79	2	7	15.74	16.09	0.03	0.43	0.9326	High	15.75	16.09	0.102	1.454	0.9287	High	15.74	16.09	0.044	0.636	0.942	High	15.74	16.09	0.02	0.291	0.9416	High	15.74	16.09	0.001	0.009	0.9253	High	15.74	16.09	0.034	0.485	0.9311	High	15.75	16.09	0.078	1.109	0.9307	High	15.75
Apo PLC (PL)	133	140	WIKGLTWL	15.21	2	6	15.19	15.36	0.027	0.443	0.9174	High	15.19	15.36	0.113	1.877	0.9139	High	15.19	15.36	0.013	0.213	0.925	High	15.19	15.36	0.081	1.35	0.8974	High	15.19	15.36	0.267	4.454	0.82	Medium	15.19	15.36	0.019	0.314	0.9217	High	15.19	15.36	0.195	3.255	0.8233	Medium	15.19
Apo PLC (PL)	133	142	WIKGLTWLME	15.53	2	8	15.52	15.63	0.065	0.814	0.895	Medium	15.53	15.64	0.149	1.868	0.877	Medium	15.53	15.64	0.082	1.02	0.9138	Medium	15.53	15.63	0.041	0.509	0.9141	Medium	15.52	15.63	0.091	1.134	0.8979	Medium	15.52	15.63	0.062	0.779	0.9017	Medium	15.53	15.64	0.238	2.969	0.8803	Medium	15.53
Apo PLC (PL)	141	161	MEDTLQAPTPLQIERWLRKQF	15.06	3	17	15.02	15.23	0.091	0.534	0.9244	High	15.01	15.23	0.409	2.404	0.8639	High	15.01	15.23	0.108	0.637	0.9292	High	15.01	15.23	0.395	2.324	0.9197	High	15.01	15.23	0.419	2.463	0.9189	High	15.01	15.23	0.408	2.397	0.9162	High	15.02	15.23	1.895	11.145	0.9163	High	15.02
Apo PLC (PL)	141	161	MEDTLQAPTPLQIERWLRKQF	15.06	4	17	15.01	15.21	0.073	0.43	0.9306	High	15.01	15.21	0.344	2.025	0.8735	High	15.01	15.21	0.074	0.434	0.9379	High	15	15.21	0.412	2.425	0.9246	High	15	15.2	0.375	2.207	0.922	High	15	15.2	0.366	2.156	0.9204	High	15.01	15.21	1.888	11.108	0.9049	High	15.01
Apo PLC (PL)	141	162	MEDTLQAPTPLQIERWLRKQFY	15.22	3	18	15.23	15.34	0.132	0.736	0.8762	Medium	15.23	15.34	0.291	1.615	0.8816	Medium	15.23	15.34	0.079	0.44	0.9256	Medium	15.23	15.34	0.443	2.462	0.9291	Medium	15.23	15.34	0.464	2.578	0.9144	Medium	15.23	15.34	0.37	2.056	0.9224	Medium	15.23	15.34	2.259	12.549	0.8995	Medium	15.23
Apo PLC (PL)	141	162	MEDTLQAPTPLQIERWLRKQFY	15.22	4	18	15.18	15.47	0.142	0.791	0.9371	High	15.18	15.47	0.364	2.024	0.8881	High	15.18	15.47	0.087	0.483	0.9452	High	15.18	15.47	0.406	2.256	0.9387	High	15.18	15.46	0.472	2.622	0.9332	High	15.18	15.46	0.427	2.372	0.938	High	15.18	15.47	2.231	12.395	0.9321	High	15.18
Apo PLC (PL)	143	161	DTLQAPTPLQIERWLRKQF	14.96	4	15	14.9	14.99	0.078	0.518	0.9064	High	14.9	14.99	0.362	2.416	0.8677	High	14.9	14.99	0.094	0.627	0.9325	High	14.89	14.98	0.341	2.273	0.9264	High	14.89	14.99	0.387	2.579	0.888	Medium	14.89	14.99	0.399	2.658	0.9156	High	14.99	15.09	1.763	11.756	0.9018	High	14.9
Apo PLC (PL)	144	161	TLQAPTPLQIERWLRKQF	14.74	4	14	14.67	14.77	0.136	0.975	0.8579	Medium	14.67	14.77	0.723	5.163	0.8978	High	14.67	14.77	0.011	0.079	0.9016	High	14.67	14.77	0.36	2.571	0.9061	High	14.67	14.77	0.402	2.87	0.8969	High	14.67	14.77	0.279	1.996	0.8982	High	14.67	14.77	1.522	10.868	0.831	Medium	14.67
Apo PLC (PL)	162	181	YSVDRNREDRISAKDLKNML	10.85	4	18	10.83	10.98	2.758	15.324	0.8912	Medium	10.83	10.98	3.412	18.956	0.8928	High	10.83	10.98	2.396	13.313	0.9169	High	10.83	10.98	5.098	28.32	0.901	High	10.83	10.97	5.052	28.067	0.8986	High	10.82	10.97	5.03	27.947	0.9002	High	10.83	10.98	7.184	39.912	0.8853	High	10.83
Apo PLC (PL)	182	193	SQVNYRVPNMRF	11.49	3	9	11.47	11.63	3.299	36.652	0.9029	High	11.47	11.62	3.225	35.838	0.9172	High	11.47	11.62	2.883	32.029	0.9097	High	11.47	11.62	4.554	50.599	0.9065	High	11.47	11.62	4.575	50.834	0.907	High	11.47	11.62	4.428	49.204	0.9075	High	11.47	11.62	5.425	60.28	0.9074	High	11.47
Apo PLC (PL)	185	193	NYRVPNMRF	11.39	3	6	11.33	11.48	3.138	52.303	0.9068	High	11.34	11.48	3.009	50.152	0.9331	High	11.34	11.48	2.892	48.193	0.8414	Medium	11.34	11.48	4.305	71.757	0.9231	High	11.34	11.48	4.419	73.653	0.922	High	11.33	11.48	4.336	72.259	0.9184	High	11.34	11.48	4.558	75.97	0.9297	High	11.34
Apo PLC (PL)	186	193	YRVPNMRF	11.39	3	5	11.33	11.47	3.194	63.874	0.894	High	11.33	11.47	2.925	58.499	0.9158	High	11.33	11.47	2.742	54.833	0.8927	High	11.33	11.47	4.264	85.283	0.9033	High	11.33	11.47	4.327	86.541	0.8731	High	11.33	11.47	4.204	84.089	0.9075	High	11.33	11.47	4.277	85.534	0.8994	High	11.33
Apo PLC (PL)	194	201	LRERLTDL	10.42	2	6	10.43	10.48	2.824	47.073	0.9131	Medium	10.41	10.47	2.779	46.32	0.9026	Medium	10.42	10.47	2.702	45.041	0.8995	Medium	10.42	10.46	4.53	75.497	0.9158	Medium	10.42	10.45	4.536	75.608	0.9049	Medium	10.39	10.45	4.587	76.452	0.9102	Medium	10.41	10.47	4.579	76.313	0.9105	Medium	10.42
Apo PLC (PL)	202	213	EQRSGDITYGQF	11.28	2	10	11.26	11.4	2.378	23.783	0.9253	High	11.26	11.41	2.402	24.024	0.9187	High	11.26	11.4	2.184	21.841	0.9213	High	11.26	11.41	3.73	37.297	0.9278	High	11.26	11.41	3.716	37.161	0.9234	High	11.26	11.4	3.615	36.153	0.9259	High	11.26	11.41	5.795	57.945	0.9216	High	11.26
Apo PLC (PL)	217	235	YRSLMYSAQKTMDLPFLEA	14.19	3	16	14.22	14.27	2.799	17.496	0.8623	Medium	14.23	14.28	2.775	17.344	0.8739	Medium	14.23	14.28	2.451	15.316	0.862	Medium	14.23	14.28	5.231	32.697	0.8823	Medium	14.22	14.27	5.125	32.032	0.8691	Medium	14.22	14.27	4.971	31.071	0.8565	Medium	14.23	14.28	8.945	55.905	0.8269	Medium	14.23
Apo PLC (PL)	222	233	YSAQKTMDLPFL	14.21	2	9	14.32	14.52	1.687	18.741	0.9345	High	14.33	14.52	1.707	18.966	0.9236	High	14.33	14.52	1.468	16.313	0.937	High	14.33	14.52	3.215	35.722	0.9345	High	14.32	14.52	3.284	36.486	0.9262	High	14.32	14.52	3.115	34.612	0.9273	High	14.33	14.52	6.065	67.387	0.9148	High	14.33
Apo PLC (PL)	222	235	YSAQKTMDLPFLEA	13.76	2	11	13.86	14.02	2.713	24.66	0.9054	High	13.86	14.02	2.629	23.898	0.9041	High	13.86	14.02	2.367	21.52	0.9053	High	13.86	14.02	4.701	42.734	0.903	High	13.85	14.01	4.784	43.489	0.9073	High	13.85	14.01	4.583	41.667	0.9075	High	13.86	14.02	7.608	69.163	0.9005	High	13.86
Apo PLC (PL)	222	246	YSAQKTMDLPFLEASTLRAGERPEL	13.04	4	21	12.98	13.14	9.799	46.661	0.8412	Medium	12.98	13.14	9.087	43.27	0.8299	Medium	12.98	13.14	8.841	42.098	0.7802	Medium	12.98	13.14	13.67	65.097	0.8446	Medium	12.98	13.14	13.794	65.685	0.8576	Medium	12.98	13.14	13.323	63.444	0.8367	Medium	12.98	13.14	16.1	76.665	0.8409	Medium	12.98
Apo PLC (PL)	226	235	KTMDLPFLEA	13.67	2	7	13.64	13.77	1.862	26.604	0.9135	High	13.64	13.76	1.684	24.059	0.9065	High	13.64	13.76	1.606	22.938	0.8935	High	13.64	13.77	3.155	45.078	0.8707	High	13.63	13.76	3.135	44.789	0.8931	High	13.63	13.76	2.929	41.838	0.8861	High	13.64	13.77	4.44	63.425	0.8469	Medium	13.64
Apo PLC (PL)	236	246	STLRAGERPEL	9.74	3	8	9.72	9.87	5.032	62.897	0.9334	High	9.68	9.84	4.567	57.09	0.9365	High	9.68	9.84	4.606	57.572	0.9118	High	9.69	9.84	6.603	82.54	0.9294	High	9.69	9.84	6.619	82.743	0.9261	High	9.68	9.83	6.53	81.63	0.9036	High	9.68	9.84	6.517	81.463	0.9342	Medium	9.69
Apo PLC (PL)	239	260	RAGERPELCRVSLPEFQQFLLD	14.4	4	18	14.42	14.47	1.968	10.931	0.812	Medium	14.43	14.47	2.031	11.283	0.7971	Medium	14.43	14.47	1.799	9.993	0.7892	Medium	14.43	14.47	3.706	20.591	0.7901	Medium	14.42	14.47	3.463	19.237	0.7897	Medium	14.42	14.47	3.497	19.43	0.797	Medium	14.43	14.47	4.226	23.479	0.7982	Medium	14.43
Apo PLC (PL)	247	257	CRVSLPEFQQF	12.98	2	8	12.97	13.11	0.065	0.814	0.8774	High	12.97	13.11	0.17	2.122	0.8894	High	12.97	13.11	0.044	0.55	0.9037	High	12.97	13.11	0.119	1.488	0.8954	High	12.96	13.1	0.128	1.6	0.8891	High	12.96	13.11	0.104	1.304	0.8991	High	12.97	13.11	0.717	8.958	0.8815	Medium	12.97
Apo PLC (PL)	247	257	CRVSLPEFQQF	12.98	3	8	12.95	13.12	0.054	0.674	0.936	High	12.95	13.13	0.13	1.622	0.9126	High	12.95	13.13	0.085	1.069	0.906	High	12.95	13.13	0.09	1.13	0.938	High	12.95	13.12	0.077	0.964	0.9377	High	12.95	13.12	0.089	1.107	0.9336	High	12.95	13.13	0.668	8.351	0.907	High	12.95
Apo PLC (PL)	247	258	CRVSLPEFQQFL	14.6	2	9	14.52	14.69	0.065	0.725	0.902	High	14.53	14.7	0.221	2.46	0.888	Medium	14.53	14.7	0.084	0.936	0.9277	High	14.53	14.69	0.109	1.208	0.9159	High	14.52	14.69	0.098	1.093	0.914	High	14.52	14.69	0.127	1.41	0.9149	High	14.53	14.7	0.703	7.812	0.897	High	14.53
Apo PLC (PL)	247	258	CRVSLPEFQQFL	14.6	3	9	14.54	14.72	0.066	0.733	0.9397	High	14.54	14.73	0.196	2.179	0.8946	High	14.54	14.73	0.177	1.963	0.9104	High	14.54	14.73	0.095	1.053	0.9331	High	14.54	14.73	0.124	1.378	0.93	High	14.54	14.73	0.13	1.445	0.9301	High	14.55	14.73	0.65	7.225	0.8912	High	14.55
Apo PLC (PL)	247	259	CRVSLPEFQQFLL	15.63	2	10	15.57	15.71	0.053	0.535	0.9077	Medium	15.58	15.71	0.138	1.381	0.907	High	15.58	15.71	0.069	0.689	0.9162	Medium	15.58	15.71	0.118	1.178	0.9145	High	15.57	15.71	0.134	1.338	0.8861	High	15.57	15.71	0.15	1.505	0.9047	Medium	15.58	15.71	0.63	6.296	0.8952	Medium	15.58
Apo PLC (PL)	247	259	CRVSLPEFQQFLL	15.63	3	10	15.57	15.71	0.033	0.332	0.919	High	15.57	15.71	0.167	1.669	0.9241	High	15.57	15.71	0.076	0.755	0.9276	High	15.57	15.71	0.134	1.343	0.9286	High	15.57	15.71	0.081	0.812	0.9148	High	15.57	15.71	0.163	1.629	0.8929	High	15.57	15.71	0.627	6.275	0.8954	High	15.57
Apo PLC (PL)	247	260	CRVSLPEFQQFLLD	14.76	2	11	14.97	15.16	0.056	0.507	0.904	Medium	14.97	15.16	0.181	1.645	0.8785	High	14.97	15.16	0.071	0.645	0.897	Medium	14.97	15.16	0.119	1.082	0.908	High	14.97	15.15	0.12	1.094	0.884	High	14.97	15.15	0.143	1.303	0.9051	Medium	14.97	15.16	0.648	5.887	0.8978	Medium	14.97
Apo PLC (PL)	247	260	CRVSLPEFQQFLLD	14.76	3	11	15	15.23	0.041	0.377	0.9381	Medium	15	15.23	0.171	1.558	0.9306	Medium	15	15.23	0.087	0.793	0.9114	Medium	14.99	15.23	0.072	0.652	0.9174	Medium	14.99	15.23	0.103	0.933	0.9095	Medium	14.99	15.23	0.137	1.244	0.9154	Medium	15	15.23	0.647	5.884	0.9172	Medium	15
Apo PLC (PL)	248	257	RVSLPEFQQF	12.77	2	7	12.74	12.86	0.066	0.936	0.8575	Medium	12.74	12.86	0.176	2.515	0.8495	Medium	12.74	12.86	0.103	1.466	0.8732	Medium	12.74	12.86	0.131	1.878	0.8638	Medium	12.74	12.85	0.119	1.706	0.8522	Medium	12.74	12.85	0.123	1.759	0.8668	Medium	12.74	12.86	0.595	8.505	0.8034	Medium	12.74
Apo PLC (PL)	248	260	RVSLPEFQQFLLD	14.81	2	10	14.82	14.95	0.151	1.511	0.8703	Medium	14.82	14.95	0.271	2.71	0.8515	Medium	14.82	14.95	0.038	0.383	0.8958	Medium	14.82	14.94	0.161	1.614	0.9039	Medium	14.82	14.94	0.128	1.279	0.8351	Medium	14.82	14.94	0.208	2.084	0.8456	Medium	14.82	14.95	0.696	6.957	0.8508	Medium	14.82
Apo PLC (PL)	258	265	LLDYQGEL	12.3	1	6	12.23	12.3	0.328	5.467	0.8348	Medium	12.24	12.3	0.428	7.141	0.8356	Medium	12.24	12.3	0.357	5.945	0.8331	Medium	12.24	12.3	1.18	19.663	0.8744	Medium	12.23	12.3	1.244	20.74	0.8725	Medium	12.23	12.3	1.225	20.415	0.8635	Medium	12.27	12.31	1.858	30.96	0.8596	Medium	12.24
Apo PLC (PL)	266	275	WAVDRLQVQE	11.39	2	8	11.43	11.46	1.014	12.673	0.8103	Medium	11.43	11.46	1.095	13.685	0.8025	Medium	11.43	11.46	0.912	11.403	0.8146	Medium	11.43	11.47	1.783	22.287	0.8197	Medium	11.43	11.46	1.841	23.011	0.8097	Medium	11.43	11.46	1.879	23.493	0.8152	Medium	11.43	11.46	2.001	25.012	0.7963	Medium	11.43
Apo PLC (PL)	266	276	WAVDRLQVQEF	12.82	2	9	12.75	12.92	1.021	11.339	0.7867	Medium	12.75	12.92	1.119	12.429	0.7828	Medium	12.75	12.92	0.956	10.617	0.7889	Medium	12.75	12.93	1.842	20.466	0.8118	Medium	12.74	12.92	1.842	20.462	0.8084	Medium	12.74	12.92	1.778	19.752	0.8082	Medium	12.75	12.93	2.064	22.929	0.791	Medium	12.75
Apo PLC (PL)	279	293	SFLRDPLREIEEPYF	13.97	3	11	13.91	14.05	1.264	11.488	0.8958	Medium	13.91	14.05	1.426	12.964	0.8773	Medium	13.91	14.05	1.114	10.128	0.8988	High	13.91	14.05	3.966	36.05	0.8945	Medium	13.9	14.05	4.023	36.572	0.8823	Medium	13.9	14.05	3.854	35.039	0.8929	Medium	13.91	14.05	5.291	48.097	0.8673	Medium	13.91
Apo PLC (PL)	280	293	FLRDPLREIEEPYF	13.61	3	10	13.59	13.8	1.196	11.963	0.9212	High	13.6	13.8	1.242	12.423	0.9222	High	13.6	13.8	1.058	10.584	0.9179	High	13.6	13.8	3.673	36.734	0.9321	High	13.59	13.79	3.757	37.567	0.9301	High	13.59	13.79	3.584	35.836	0.9168	High	13.6	13.8	4.933	49.332	0.912	High	13.6
Apo PLC (PL)	281	293	LRDPLREIEEPYF	13.03	3	9	12.89	13.22	1.12	12.448	0.9366	High	12.89	13.23	1.199	13.323	0.9356	High	12.89	13.23	1.029	11.433	0.9416	High	12.89	13.23	3.149	34.989	0.9276	High	12.89	13.22	3.193	35.476	0.9317	High	12.89	13.22	3.141	34.896	0.9247	High	12.89	13.23	4.325	48.061	0.9361	High	12.89
Apo PLC (PL)	288	293	IEEPYF	12.67	1	3	12.62	12.72	0.6	20.002	0.8831	Medium	12.64	12.75	0.539	17.978	0.907	High	12.64	12.75	0.503	16.755	0.8647	Medium	12.64	12.75	0.744	24.816	0.9132	High	12.63	12.74	0.747	24.893	0.9189	High	12.64	12.74	0.759	25.308	0.8941	Medium	12.64	12.75	0.753	25.086	0.8876	Medium	12.64
Apo PLC (PL)	302	314	LFSKENSVWNSQL	12.35	2	11	12.27	12.37	0.802	7.29	0.8783	Medium	12.27	12.37	0.889	8.086	0.876	Medium	12.27	12.37	0.765	6.952	0.8699	Medium	12.27	12.37	2.62	23.82	0.8867	Medium	12.26	12.37	2.738	24.891	0.886	Medium	12.27	12.37	2.563	23.298	0.8829	Medium	12.27	12.37	3.841	34.919	0.8434	Medium	12.27
Apo PLC (PL)	303	314	FSKENSVWNSQL	11.88	2	10	11.83	11.97	0.804	8.037	0.916	High	11.83	11.97	0.829	8.288	0.9096	High	11.83	11.97	0.68	6.797	0.9108	High	11.83	11.97	2.613	26.135	0.9196	High	11.83	11.96	2.642	26.423	0.9177	High	11.83	11.96	2.546	25.463	0.9143	High	11.83	11.97	3.862	38.621	0.9128	High	11.83
Apo PLC (PL)	303	314	FSKENSVWNSQL	11.88	3	10	11.84	11.99	0.782	7.818	0.907	High	11.84	11.99	0.846	8.459	0.9111	High	11.84	11.99	0.671	6.712	0.9013	High	11.84	11.99	2.359	23.588	0.9216	High	11.79	12.04	2.441	24.407	0.8986	High	11.84	11.99	2.346	23.463	0.9057	High	11.84	11.99	3.532	35.322	0.8885	High	11.84
Apo PLC (PL)	315	329	DAVCPDTMNNPLSHY	11.52	2	11	11.81	11.94	0.949	8.626	0.9203	High	11.81	11.94	0.923	8.393	0.9168	High	11.81	11.94	0.848	7.708	0.9102	High	11.81	11.94	3.064	27.852	0.9179	High	11.8	11.94	3.067	27.884	0.9154	High	11.8	11.94	3.029	27.538	0.9113	High	11.81	11.94	3.989	36.259	0.9183	High	11.81
Apo PLC (PL)	315	329	DAVCPDTMNNPLSHY	11.52	3	11	11.82	11.89	0.897	8.157	0.8723	Medium	11.82	11.89	0.888	8.073	0.8801	Medium	11.82	11.89	0.776	7.057	0.8832	Medium	11.82	11.89	2.973	27.032	0.8659	Medium	11.81	11.89	3.002	27.295	0.8761	Medium	11.81	11.89	2.862	26.017	0.8731	Medium	11.82	11.89	3.817	34.702	0.8727	Medium	11.82
Apo PLC (PL)	315	339	DAVCPDTMNNPLSHYWISSSHNTYL	13.97	3	21	13.92	14.04	0.854	4.069	0.8703	Medium	13.92	14.04	0.781	3.72	0.8705	Medium	13.91	14.04	0.733	3.492	0.8856	High	13.92	14.04	2.833	13.492	0.8849	Medium	13.91	14.04	2.843	13.539	0.8816	Medium	13.91	14.04	2.769	13.184	0.8778	Medium	13.92	14.04	3.714	17.687	0.8761	Medium	13.92
Apo PLC (PL)	315	343	DAVCPDTMNNPLSHYWISSSHNTYLTGDQ	13.23	3	25	13.2	13.38	1.283	5.133	0.9341	High	13.2	13.39	1.266	5.064	0.9296	High	13.2	13.39	1.102	4.41	0.9388	High	13.2	13.39	3.401	13.604	0.9283	High	13.2	13.38	3.351	13.404	0.9206	High	13.2	13.38	3.323	13.293	0.9317	High	13.2	13.39	4.645	18.581	0.9151	High	13.2
Apo PLC (PL)	315	344	DAVCPDTMNNPLSHYWISSSHNTYLTGDQF	14.08	3	26	14.07	14.21	1.294	4.979	0.9016	High	14.07	14.21	1.315	5.056	0.9071	High	14.07	14.21	1.159	4.459	0.9171	High	14.07	14.21	3.37	12.961	0.906	High	14.06	14.2	3.376	12.985	0.9017	High	14.06	14.21	3.363	12.934	0.9051	High	14.07	14.21	4.927	18.952	0.8963	High	14.07
Apo PLC (PL)	315	350	DAVCPDTMNNPLSHYWISSSHNTYLTGDQFSSESSL	13.98	3	32	13.92	14.02	1.492	4.661	0.8925	High	13.92	14.02	1.65	5.156	0.8887	High	13.91	14.02	1.269	3.967	0.8961	High	13.92	14.03	4.53	14.155	0.8956	High	13.91	14.02	4.71	14.719	0.8877	Medium	13.91	14.02	4.536	14.176	0.8805	Medium	13.92	14.03	7.703	24.072	0.8779	Medium	13.92
Apo PLC (PL)	319	329	PDTMNNPLSHY	11.28	2	8	11.28	11.33	0.134	1.678	0.9164	High	11.28	11.34	0.224	2.8	0.8913	Medium	11.28	11.34	0.114	1.43	0.9317	High	11.28	11.34	0.949	11.86	0.9198	High	11.28	11.34	0.965	12.065	0.9181	High	11.28	11.33	0.927	11.594	0.9249	High	11.28	11.34	1.751	21.881	0.923	High	11.28
Apo PLC (PL)	319	343	PDTMNNPLSHYWISSSHNTYLTGDQ	12.77	3	22	12.69	12.82	0.662	3.008	0.8785	Medium	12.69	12.82	0.575	2.614	0.8896	Medium	12.69	12.82	0.569	2.587	0.9178	Medium	12.69	12.83	1.31	5.953	0.9036	Medium	12.68	12.82	1.283	5.833	0.9033	Medium	12.69	12.82	1.265	5.75	0.9025	Medium	12.69	12.82	2.374	10.789	0.8962	Medium	12.69
Apo PLC (PL)	330	343	WISSSHNTYLTGDQ	10.8	2	12	10.78	10.92	0.581	4.842	0.9288	High	10.78	10.92	0.611	5.092	0.911	High	10.77	10.92	0.552	4.602	0.9262	High	10.78	10.92	0.614	5.114	0.9255	High	10.78	10.92	0.643	5.356	0.911	High	10.77	10.91	0.616	5.133	0.9189	High	10.78	10.92	1.039	8.662	0.9103	High	10.78
Apo PLC (PL)	330	344	WISSSHNTYLTGDQF	12.17	2	13	12.13	12.3	0.619	4.763	0.9209	High	12.14	12.3	0.597	4.594	0.9224	High	12.14	12.3	0.557	4.286	0.9224	High	12.14	12.3	0.654	5.027	0.9237	High	12.13	12.3	0.628	4.827	0.9049	High	12.13	12.3	0.64	4.92	0.9194	High	12.14	12.3	1.454	11.186	0.9156	High	12.14
Apo PLC (PL)	330	347	WISSSHNTYLTGDQFSSE	11.66	2	16	11.63	11.75	0.565	3.529	0.8961	High	11.62	11.75	0.588	3.676	0.8852	High	11.62	11.75	0.5	3.125	0.9097	Medium	11.62	11.75	1.006	6.285	0.8942	High	11.62	11.74	0.999	6.242	0.8795	Medium	11.62	11.75	0.959	5.996	0.8812	Medium	11.62	11.75	2.845	17.78	0.8686	Medium	11.62
Apo PLC (PL)	344	350	FSSESSL	10.32	1	5	10.28	10.4	0.316	6.316	0.8916	Medium	10.29	10.4	0.339	6.785	0.889	Medium	10.29	10.4	0.276	5.518	0.9171	Medium	10.29	10.4	1.531	30.611	0.8861	Medium	10.29	10.4	1.557	31.14	0.8728	Medium	10.28	10.39	1.505	30.104	0.8626	Medium	10.29	10.4	2.948	58.961	0.8774	Medium	10.29
Apo PLC (PL)	351	356	EAYARC	8.38	2	4	8.38	8.49	0.106	2.648	0.9165	Medium	8.37	8.49	0.099	2.473	0.9176	High	8.37	8.49	0.09	2.25	0.9364	High	8.37	8.49	0.091	2.268	0.9272	High	8.38	8.49	0.169	4.216	0.8798	Medium	8.37	8.49	0.111	2.785	0.9022	High	8.38	8.49	0.143	3.569	0.8926	Medium	8.38
Apo PLC (PL)	357	365	LRMGCRCIE	10.12	3	7	10.08	10.17	0.132	1.89	0.8758	Medium	10.09	10.17	0.08	1.143	0.8856	Medium	10.09	10.17	0.1	1.428	0.9004	Medium	10.09	10.17	0.095	1.363	0.906	Medium	10.09	10.17	0.068	0.974	0.8828	Medium	10.08	10.17	0.155	2.211	0.895	Medium	10.09	10.17	0.044	0.628	0.8966	High	10.09
Apo PLC (PL)	364	386	IELDCWDGPDGMPVIYHGHTLTT	13.16	3	19	13.01	13.32	1.464	7.708	0.8599	Medium	13.01	13.32	1.408	7.408	0.8599	Medium	13.01	13.32	1.371	7.215	0.858	Medium	13.01	13.32	3.792	19.96	0.8704	Medium	13	13.31	3.845	20.237	0.8715	Medium	13	13.32	3.697	19.456	0.8624	Medium	13.01	13.32	4.824	25.388	0.8629	Medium	13.01
Apo PLC (PL)	367	386	DCWDGPDGMPVIYHGHTLTT	12.14	2	16	12.05	12.25	1.57	9.813	0.9192	High	12.05	12.25	1.427	8.921	0.9111	High	12.05	12.25	1.336	8.348	0.9275	High	12.05	12.25	3.846	24.034	0.9184	High	12.05	12.25	3.829	23.929	0.9154	High	12.05	12.25	3.673	22.955	0.9136	High	12.05	12.25	4.879	30.495	0.9215	High	12.05
Apo PLC (PL)	367	394	DCWDGPDGMPVIYHGHTLTTKIKFSDVL	12.82	4	24	12.78	12.87	1.572	6.549	0.8714	Medium	12.78	12.87	1.646	6.86	0.8803	Medium	12.78	12.87	1.388	5.784	0.8873	Medium	12.78	12.88	4.664	19.434	0.867	Medium	12.78	12.87	4.764	19.852	0.875	Medium	12.78	12.87	4.644	19.35	0.8643	Medium	12.78	12.88	6.353	26.469	0.8569	Medium	12.78
Apo PLC (PL)	367	407	DCWDGPDGMPVIYHGHTLTTKIKFSDVLHTIKEHAFVASEY	13.29	4	37	13.24	13.43	1.601	4.327	0.879	High	13.24	13.44	1.642	4.439	0.8676	High	13.24	13.44	1.408	3.804	0.8937	High	13.24	13.44	5.489	14.836	0.8918	High	13.24	13.43	5.663	15.306	0.8845	Medium	13.24	13.43	5.338	14.426	0.8858	High	13.24	13.44	8.565	23.15	0.8785	High	13.24
Apo PLC (PL)	387	394	KIKFSDVL	11.55	2	6	11.48	11.61	0.345	5.744	0.9221	Medium	11.48	11.61	0.354	5.908	0.9155	Medium	11.48	11.61	0.303	5.05	0.9317	Medium	11.48	11.61	1.27	21.166	0.9222	Medium	11.48	11.6	1.298	21.634	0.906	Medium	11.48	11.6	1.208	20.127	0.9179	Medium	11.48	11.61	1.857	30.955	0.9134	Medium	11.48
Apo PLC (PL)	387	396	KIKFSDVLHT	10.7	3	8	10.64	10.76	0.425	5.309	0.8502	Medium	10.64	10.76	0.365	4.556	0.899	Medium	10.64	10.76	0.296	3.697	0.8972	Medium	10.64	10.76	1.096	13.703	0.8863	Medium	10.64	10.76	1.126	14.08	0.8877	Medium	10.64	10.75	1.062	13.269	0.8884	Medium	10.64	10.76	1.759	21.987	0.8883	Medium	10.64
Apo PLC (PL)	387	407	KIKFSDVLHTIKEHAFVASEY	12.51	3	19	12.47	12.64	0.492	2.591	0.8505	Medium	12.47	12.64	0.582	3.064	0.8508	Medium	12.47	12.64	0.421	2.218	0.8778	Medium	12.47	12.64	2.645	13.919	0.8673	Medium	12.47	12.63	2.656	13.979	0.8626	Medium	12.47	12.64	2.572	13.537	0.8558	Medium	12.47	12.64	4.629	24.366	0.8392	Medium	12.47
Apo PLC (PL)	387	407	KIKFSDVLHTIKEHAFVASEY	12.51	4	19	12.48	12.76	0.403	2.119	0.9164	High	12.49	12.76	0.512	2.693	0.9023	High	12.49	12.76	0.36	1.894	0.9284	High	12.49	12.76	2.519	13.258	0.9287	High	12.49	12.75	2.595	13.66	0.9247	High	12.48	12.75	2.428	12.78	0.9297	High	12.49	12.76	4.546	23.925	0.9199	Medium	12.49
Apo PLC (PL)	391	401	SDVLHTIKEHA	10.07	3	9	10.03	10.24	0.084	0.939	0.8023	Medium	10.03	10.25	0.075	0.832	0.7998	Medium	10.03	10.25	0.093	1.037	0.8	Medium	10.03	10.25	0.097	1.072	0.8199	Medium	10.03	10.25	0.096	1.069	0.8142	Medium	10.02	10.24	0.099	1.095	0.8219	Medium	10.03	10.25	0.161	1.793	0.8148	Medium	10.03
Apo PLC (PL)	402	411	FVASEYPVIL	14.03	2	7	13.89	14.01	0.169	2.415	0.8762	Medium	13.89	14.01	0.336	4.8	0.8862	Medium	13.89	14.01	0.174	2.482	0.8846	Medium	13.89	14.01	1.232	17.602	0.9101	Medium	13.89	14	1.195	17.069	0.8924	Medium	13.89	14	1.149	16.409	0.8962	Medium	13.89	14.01	2.195	31.361	0.878	Medium	13.89
Apo PLC (PL)	411	428	LSIEDHCSIAQQRNMAQY	10.89	3	16	10.81	10.96	2	12.502	0.8315	Medium	10.81	10.96	2.123	13.271	0.812	Medium	10.81	10.96	1.859	11.622	0.8212	Medium	10.81	10.96	2.376	14.851	0.8531	Medium	10.81	10.96	2.43	15.189	0.8649	Medium	10.81	10.96	2.385	14.906	0.8589	Medium	10.81	10.96	3.574	22.34	0.8327	Medium	10.81
Apo PLC (PL)	412	427	SIEDHCSIAQQRNMAQ	9.58	2	14	9.52	9.75	2.313	16.525	0.8836	Medium	9.52	9.75	2.221	15.862	0.8866	Medium	9.52	9.75	1.99	14.214	0.8987	Medium	9.52	9.75	2.725	19.465	0.9014	Medium	9.52	9.75	2.718	19.417	0.8986	High	9.51	9.75	2.635	18.823	0.8947	High	9.52	9.75	3.936	28.114	0.9018	High	9.52
Apo PLC (PL)	412	427	SIEDHCSIAQQRNMAQ	9.58	3	14	9.52	9.75	2.289	16.351	0.915	Medium	9.52	9.75	2.179	15.566	0.9201	Medium	9.52	9.75	1.979	14.135	0.9255	Medium	9.52	9.75	2.706	19.325	0.9121	Medium	9.52	9.75	2.681	19.148	0.9129	Medium	9.51	9.75	2.648	18.912	0.9136	Medium	9.52	9.75	4.02	28.718	0.8978	Medium	9.52
Apo PLC (PL)	412	428	SIEDHCSIAQQRNMAQY	10.32	2	15	10.31	10.41	2.297	15.316	0.8786	Medium	10.31	10.41	2.215	14.769	0.889	High	10.31	10.41	1.961	13.075	0.9071	High	10.32	10.41	2.611	17.406	0.9146	High	10.32	10.41	2.611	17.408	0.903	High	10.31	10.4	2.613	17.418	0.8953	High	10.31	10.41	3.939	26.26	0.8857	High	10.31
Apo PLC (PL)	412	428	SIEDHCSIAQQRNMAQY	10.32	3	15	10.31	10.46	2.188	14.585	0.9328	High	10.31	10.46	2.158	14.388	0.9258	High	10.31	10.46	1.924	12.824	0.934	High	10.32	10.46	2.573	17.156	0.9315	High	10.32	10.46	2.593	17.289	0.926	High	10.31	10.45	2.549	16.996	0.9243	High	10.31	10.46	3.826	25.51	0.923	High	10.31
Apo PLC (PL)	412	437	SIEDHCSIAQQRNMAQYFKKVLGDTL	13.24	3	24	13.22	13.35	2.406	10.023	0.8733	Medium	13.23	13.35	2.463	10.262	0.8962	High	13.23	13.35	2.168	9.035	0.9181	High	13.23	13.35	3.841	16.006	0.9023	High	13.22	13.35	3.737	15.571	0.8999	High	13.22	13.35	3.709	15.453	0.9034	High	13.23	13.35	6.123	25.511	0.8959	High	13.23
Apo PLC (PL)	412	437	SIEDHCSIAQQRNMAQYFKKVLGDTL	13.24	4	24	13.22	13.4	2.387	9.947	0.8711	Medium	13.22	13.4	2.46	10.248	0.8634	Medium	13.22	13.4	2.223	9.261	0.8706	High	13.22	13.4	3.862	16.092	0.8803	Medium	13.21	13.4	3.939	16.413	0.8694	Medium	13.21	13.4	3.706	15.443	0.8871	High	13.22	13.4	6.151	25.629	0.877	Medium	13.22
Apo PLC (PL)	428	437	YFKKVLGDTL	10.96	2	8	10.96	10.99	0.531	6.644	0.9132	Medium	10.96	10.99	0.552	6.896	0.8873	Medium	10.96	10.99	0.471	5.892	0.9179	Medium	10.96	10.99	1.537	19.213	0.9227	Medium	10.96	10.99	1.543	19.283	0.9117	Medium	10.96	10.99	1.434	17.93	0.916	Medium	10.96	10.99	2.384	29.795	0.908	Medium	10.96
Apo PLC (PL)	428	437	YFKKVLGDTL	10.96	3	8	10.93	11.08	0.537	6.71	0.9151	High	10.93	11.09	0.581	7.268	0.9059	High	10.93	11.09	0.47	5.875	0.9046	High	10.93	11.09	1.516	18.95	0.9407	High	10.93	11.08	1.529	19.113	0.9349	High	10.92	11.08	1.461	18.262	0.9286	High	10.93	11.09	2.353	29.41	0.9337	High	10.93
Apo PLC (PL)	438	455	LTKPVEISADGLPSPNQL	12.05	2	13	11.77	11.94	3.813	29.332	0.9271	High	11.77	11.94	3.599	27.681	0.9273	High	11.77	11.94	3.484	26.796	0.9327	High	11.77	11.94	4.826	37.125	0.9329	High	11.76	11.94	4.892	37.635	0.9292	High	11.76	11.94	4.778	36.756	0.9269	High	11.77	11.94	5.827	44.827	0.929	High	11.77
Apo PLC (PL)	438	471	LTKPVEISADGLPSPNQLKRKILIKHKKLAEGSA	10.1	4	29	10.07	10.23	6.64	22.897	0.8572	Medium	10.07	10.24	6.094	21.015	0.8994	High	10.07	10.24	5.974	20.599	0.8944	High	10.07	10.24	8.231	28.382	0.896	High	10.07	10.24	8.147	28.091	0.8896	High	10.07	10.23	8.03	27.69	0.8911	High	10.07	10.24	9.357	32.267	0.8986	High	10.07
Apo PLC (PL)	444	471	ISADGLPSPNQLKRKILIKHKKLAEGSA	9.79	3	24	9.74	10.03	4.258	17.74	0.8802	Medium	9.74	10.04	3.957	16.488	0.8936	Medium	9.74	10.04	3.846	16.024	0.8987	High	9.74	10.04	5.322	22.173	0.9026	High	9.75	10.04	5.353	22.304	0.9043	High	9.74	10.03	5.347	22.28	0.894	High	9.74	10.04	5.867	24.445	0.9139	High	9.74
Apo PLC (PL)	444	471	ISADGLPSPNQLKRKILIKHKKLAEGSA	9.79	4	24	9.78	10.06	4.328	18.031	0.9222	High	9.78	10.06	3.958	16.49	0.9239	High	9.78	10.06	3.928	16.368	0.9352	High	9.78	10.06	5.35	22.292	0.9293	High	9.78	10.06	5.379	22.411	0.9251	High	9.77	10.06	5.337	22.236	0.9232	High	9.78	10.06	5.883	24.513	0.9269	High	9.78
Apo PLC (PL)	456	471	KRKILIKHKKLAEGSA	7.4	3	14	7.36	7.52	3.644	26.027	0.9214	Medium	7.36	7.52	3.291	23.507	0.9043	High	7.36	7.52	3.292	23.517	0.9281	High	7.36	7.52	4.373	31.233	0.9298	High	7.36	7.52	4.479	31.995	0.923	High	7.35	7.51	4.336	30.972	0.9095	High	7.36	7.52	4.515	32.248	0.9198	High	7.36
Apo PLC (PL)	456	471	KRKILIKHKKLAEGSA	7.4	4	14	7.35	7.54	3.511	25.08	0.9522	High	7.35	7.53	3.096	22.115	0.9426	High	7.35	7.53	3.195	22.82	0.9403	High	7.35	7.54	3.977	28.41	0.9437	High	7.35	7.54	4.112	29.368	0.9332	High	7.35	7.53	3.954	28.24	0.9401	High	7.35	7.54	4.158	29.701	0.9435	High	7.35
Apo PLC (PL)	456	472	KRKILIKHKKLAEGSAY	7.79	4	15	7.76	7.99	4.082	27.215	0.9189	Medium	7.76	7.99	3.696	24.639	0.9162	Medium	7.76	7.99	3.739	24.925	0.9188	Medium	7.76	7.99	4.719	31.462	0.9209	Medium	7.76	7.99	4.756	31.704	0.9218	Medium	7.76	7.98	4.626	30.84	0.917	Medium	7.76	7.99	4.731	31.538	0.9141	Medium	7.79
Apo PLC (PL)	472	479	YEEVPTSM	10.67	1	5	10.73	10.76	3.855	77.102	0.8635	Medium	10.73	10.76	3.48	69.598	0.8621	Medium	10.73	10.76	3.482	69.642	0.8528	Medium	10.73	10.76	4.175	83.498	0.873	Medium	10.74	10.76	4.182	83.644	0.8786	Medium	10.73	10.75	4.142	82.849	0.8658	Medium	10.73	10.76	4.133	82.659	0.8796	Medium	10.73
Apo PLC (PL)	472	480	YEEVPTSMM	11.66	1	6	11.61	11.76	4.575	76.243	0.9164	High	11.6	11.77	4.183	69.713	0.9028	High	11.62	11.81	4.188	69.801	0.907	High	11.62	11.81	4.926	82.103	0.9036	High	11.62	11.8	4.975	82.92	0.9066	High	11.62	11.8	4.921	82.012	0.9041	High	11.62	11.81	4.842	80.702	0.9115	High	11.62
Apo PLC (PL)	473	480	EEVPTSMM	11.12	1	5	11.09	11.17	4.107	82.146	0.8224	Medium	11.07	11.15	3.903	78.051	0.7986	Medium	11.09	11.17	3.88	77.609	0.8304	Medium	11.1	11.17	4.442	88.847	0.8417	Medium	11.09	11.17	4.491	89.821	0.8629	Medium	11.09	11.17	4.42	88.391	0.8466	Medium	11.1	11.17	4.349	86.976	0.8401	Medium	11.1
Apo PLC (PL)	480	509	MYSENDISNSIKNGILYLEDPVNHEWYPHY	15.68	3	26	15.68	15.79	3.768	14.493	0.8375	Medium	15.69	15.79	3.547	13.643	0.8386	Medium	15.69	15.79	3.412	13.123	0.8571	Medium	15.68	15.78	5.99	23.038	0.8505	Medium	15.68	15.78	6.185	23.789	0.8436	Medium	15.68	15.78	6.135	23.595	0.8535	Medium	15.69	15.79	7.97	30.652	0.8114	Medium	15.66
Apo PLC (PL)	480	509	MYSENDISNSIKNGILYLEDPVNHEWYPHY	15.68	4	26	15.63	16.03	3.296	12.679	0.9074	High	15.64	16.03	3.275	12.596	0.9087	High	15.64	16.03	3.038	11.685	0.9238	High	15.63	16.03	6.102	23.468	0.917	High	15.63	16.03	6.163	23.704	0.8999	High	15.63	16.03	6.026	23.178	0.9129	High	15.64	16.03	7.973	30.664	0.9099	High	15.64
Apo PLC (PL)	481	495	YSENDISNSIKNGIL	12.51	3	13	12.44	12.6	2.76	21.235	0.903	High	12.45	12.6	2.638	20.293	0.9152	High	12.45	12.6	2.459	18.917	0.9223	High	12.45	12.6	5.349	41.149	0.9023	High	12.45	12.59	5.298	40.756	0.9071	High	12.44	12.59	5.279	40.61	0.9054	High	12.45	12.6	6.541	50.316	0.9009	High	12.45
Apo PLC (PL)	481	496	YSENDISNSIKNGILY	12.62	2	14	12.58	12.72	2.716	19.398	0.8976	Medium	12.57	12.72	2.67	19.075	0.9003	High	12.57	12.72	2.447	17.482	0.9131	High	12.57	12.72	5.305	37.89	0.9098	High	12.58	12.72	5.32	38	0.9038	High	12.57	12.72	5.212	37.231	0.8981	High	12.57	12.72	6.583	47.022	0.8978	High	12.56
Apo PLC (PL)	481	509	YSENDISNSIKNGILYLEDPVNHEWYPHY	15.38	3	25	15.34	15.52	2.388	9.552	0.8875	High	15.34	15.52	2.265	9.06	0.8634	High	15.34	15.52	2.213	8.854	0.8987	Medium	15.34	15.52	5.01	20.04	0.9038	High	15.34	15.52	5.188	20.752	0.8965	High	15.34	15.51	5.078	20.313	0.8843	High	15.34	15.52	7.066	28.262	0.8977	High	15.34
Apo PLC (PL)	481	509	YSENDISNSIKNGILYLEDPVNHEWYPHY	15.38	4	25	15.34	15.57	2.277	9.107	0.9213	High	15.34	15.57	2.241	8.966	0.9125	High	15.34	15.57	2.094	8.376	0.9249	High	15.34	15.57	4.987	19.949	0.9209	High	15.34	15.57	5.064	20.254	0.9191	High	15.34	15.57	5.014	20.058	0.92	High	15.34	15.57	6.948	27.792	0.919	High	15.34
Apo PLC (PL)	496	509	YLEDPVNHEWYPHY	12.09	3	10	12.05	12.23	0.045	0.447	0.9209	High	12.05	12.23	0.17	1.704	0.914	High	12.05	12.23	0.061	0.607	0.9235	High	12.05	12.23	0.083	0.827	0.9196	High	12.05	12.22	0.096	0.961	0.9157	High	12.05	12.22	0.117	1.166	0.916	High	12.05	12.23	0.545	5.451	0.9124	High	12.05
Apo PLC (PL)	497	509	LEDPVNHEWYPHY	11.71	2	9	11.72	11.8	0.016	0.177	0.8291	Medium	11.72	11.8	0.066	0.735	0.8356	Medium	11.72	11.8	0.002	0.021	0.7546	Medium	11.72	11.8	0.077	0.852	0.8569	Medium	11.71	11.79	0.02	0.219	0.8428	Medium	11.71	11.8	0.018	0.203	0.8187	Medium	11.72	11.8	0.298	3.316	0.668	Medium	11.72
Apo PLC (PL)	497	509	LEDPVNHEWYPHY	11.71	3	9	11.74	11.86	0.089	0.988	0.8331	Medium	11.74	11.86	0.23	2.561	0.8252	Medium	11.74	11.86	0.029	0.327	0.8571	Medium	11.74	11.86	0.022	0.24	0.8309	Medium	11.74	11.85	0.11	1.22	0.8491	Medium	11.74	11.85	0.135	1.505	0.8498	Medium	11.74	11.86	0.459	5.096	0.8547	Medium	11.74
Apo PLC (PL)	510	519	FVLTSSKIYY	12.13	2	8	12.13	12.24	0.808	10.095	0.818	Medium	12.14	12.24	0.68	8.504	0.8078	Medium	12.14	12.24	0.64	7.999	0.8069	Medium	12.14	12.25	1.877	23.458	0.773	Medium	12.13	12.24	1.887	23.592	0.7741	Medium	12.13	12.24	1.8	22.496	0.7863	Medium	12.14	12.25	1.903	23.785	0.7714	Medium	12.14
Apo PLC (PL)	510	521	FVLTSSKIYYSE	11.66	2	10	11.58	11.77	0.831	8.309	0.9024	Medium	11.58	11.77	0.868	8.682	0.8943	Medium	11.58	11.77	0.78	7.801	0.9003	Medium	11.58	11.77	2.62	26.203	0.9056	Medium	11.58	11.76	2.626	26.262	0.9094	Medium	11.58	11.76	2.537	25.371	0.8963	Medium	11.58	11.77	2.878	28.78	0.8937	Medium	11.58
Apo PLC (PL)	510	522	FVLTSSKIYYSEE	11.6	2	11	11.55	11.8	1.151	10.463	0.9177	High	11.55	11.8	1.189	10.805	0.917	High	11.55	11.8	1.021	9.282	0.919	High	11.55	11.8	3.177	28.882	0.9156	High	11.54	11.79	3.207	29.152	0.9123	High	11.54	11.8	3.14	28.541	0.911	High	11.55	11.8	3.387	30.791	0.911	High	11.55
Apo PLC (PL)	510	530	FVLTSSKIYYSEETSSDQGNE	11.34	2	19	11.27	11.43	4.767	25.089	0.8445	Medium	11.27	11.43	4.381	23.056	0.883	Medium	11.27	11.43	4.443	23.382	0.8757	High	11.27	11.43	6.978	36.725	0.8752	Medium	11.27	11.43	7.005	36.871	0.8673	Medium	11.27	11.43	6.877	36.194	0.8598	Medium	11.27	11.43	7.384	38.861	0.8661	Medium	11.27
Apo PLC (PL)	510	544	FVLTSSKIYYSEETSSDQGNEDEEEPKEVSSSTEL	11.55	3	32	11.45	11.8	12.316	38.488	0.9151	High	11.46	11.8	10.633	33.229	0.9003	High	11.45	11.8	11.938	37.306	0.8602	High	11.46	11.8	14.901	46.566	0.8525	High	11.45	11.79	15.119	47.247	0.8508	Medium	11.45	11.8	14.586	45.58	0.858	High	11.46	11.8	14.769	46.154	0.87	High	11.46
Apo PLC (PL)	513	544	TSSKIYYSEETSSDQGNEDEEEPKEVSSSTEL	10.37	3	29	10.33	10.6	12.828	44.234	0.8899	High	10.34	10.6	11.417	39.37	0.8647	Medium	10.34	10.6	12.664	43.668	0.8341	Medium	10.34	10.6	14.895	51.363	0.8451	Medium	10.34	10.6	15.052	51.903	0.8503	Medium	10.34	10.6	14.767	50.919	0.8436	Medium	10.34	10.6	14.762	50.904	0.8554	Medium	10.34
Apo PLC (PL)	522	544	ETSSDQGNEDEEEPKEVSSSTEL	10.12	2	20	10.06	10.18	12.228	61.139	0.8335	Medium	10.06	10.19	10.928	54.641	0.7991	Medium	10.06	10.19	11.646	58.228	0.7844	Medium	10.06	10.19	12.187	60.934	0.814	Medium	10.06	10.19	12.299	61.497	0.8462	Medium	10.06	10.18	12.064	60.321	0.8255	Medium	10.06	10.19	11.882	59.412	0.8608	Medium	10.06
Apo PLC (PL)	523	537	TSSDQGNEDEEEPKE	8.09	2	12	8.07	8.25	7.166	59.717	0.8576	Medium	8.1	8.28	6.307	52.558	0.8646	Medium	8.07	8.25	6.68	55.669	0.8676	Medium	8.07	8.25	7.158	59.65	0.8882	Medium	8.07	8.25	7.162	59.684	0.8845	Medium	8.07	8.24	7.283	60.693	0.8834	Medium	8.07	8.25	6.956	57.966	0.8937	Medium	8.07
Apo PLC (PL)	523	544	TSSDQGNEDEEEPKEVSSSTEL	10.1	2	19	10.04	10.23	11.624	61.179	0.9174	High	10.03	10.19	10.622	55.904	0.8602	High	10.04	10.23	11.219	59.047	0.8332	Medium	10.05	10.23	11.559	60.837	0.88	High	10.05	10.23	11.62	61.159	0.8791	High	10.04	10.23	11.621	61.161	0.8805	High	10.05	10.23	11.242	59.167	0.8905	High	10.05
Apo PLC (PL)	523	544	TSSDQGNEDEEEPKEVSSSTEL	10.1	3	19	10.04	10.22	11.52	60.633	0.908	High	10.05	10.22	10.46	55.05	0.8522	Medium	10.04	10.22	11.236	59.139	0.8302	Medium	10.05	10.22	11.48	60.423	0.8853	High	10.05	10.22	11.51	60.579	0.8747	High	10.04	10.22	11.559	60.837	0.8732	High	10.05	10.22	11.141	58.634	0.886	High	10.05
Apo PLC (PL)	531	544	DEEEPKEVSSSTEL	10.05	2	11	10.01	10.04	8.683	78.935	0.798	Medium	9.99	10.01	8.388	76.257	0.7823	Medium	9.99	10.03	8.061	73.279	0.7525	Medium	10	10.03	8.443	76.752	0.7993	Medium	10	10.03	8.495	77.228	0.7784	Medium	9.99	10.02	8.731	79.369	0.8044	Medium	10	10.03	8.446	76.786	0.8158	Medium	10
Apo PLC (PL)	538	544	VSSSTEL	9.63	1	5	9.57	9.66	4.046	80.911	0.8577	Medium	9.56	9.64	3.629	72.583	0.856	Medium	9.56	9.68	3.719	74.389	0.8336	Medium	9.56	9.68	3.757	75.131	0.8528	Medium	9.56	9.68	3.827	76.538	0.8416	Medium	9.55	9.67	3.796	75.915	0.841	Medium	9.56	9.68	3.755	75.103	0.8661	Medium	9.56
Apo PLC (PL)	545	568	HSNEKWFHGKLGAGRDGRHIAERL	9.37	3	22	9.3	9.52	4.166	18.936	0.8895	Medium	9.3	9.52	4.205	19.116	0.9131	High	9.3	9.52	3.608	16.399	0.9129	High	9.3	9.52	6.676	30.346	0.9054	High	9.3	9.52	6.684	30.382	0.9068	High	9.29	9.51	6.671	30.324	0.8956	High	9.3	9.52	8.455	38.431	0.8977	High	9.3
Apo PLC (PL)	545	571	HSNEKWFHGKLGAGRDGRHIAERLLTE	10.22	4	25	10.22	10.4	3.876	15.502	0.8092	Medium	10.22	10.4	3.984	15.935	0.8251	Medium	10.22	10.4	3.647	14.587	0.8279	Medium	10.22	10.4	7.208	28.831	0.8366	Medium	10.22	10.4	7.101	28.406	0.8204	Medium	10.22	10.39	7.036	28.146	0.8159	Medium	10.22	10.4	10.42	41.68	0.8252	Medium	10.22
Apo PLC (PL)	572	583	YCIETGAPDGSF	11.88	1	9	11.83	12	0.948	10.532	0.8928	High	11.83	12	1.008	11.198	0.8925	High	11.83	12	0.811	9.013	0.9064	High	11.83	12	2.877	31.971	0.9139	High	11.83	12	2.899	32.213	0.9043	High	11.83	12	2.756	30.618	0.9083	High	11.83	12	3.734	41.486	0.8997	High	11.83
Apo PLC (PL)	572	583	YCIETGAPDGSF	11.88	2	9	11.88	11.95	0.787	8.743	0.8826	Medium	11.88	11.95	0.901	10.017	0.8779	Medium	11.88	11.95	0.713	7.917	0.8771	Medium	11.88	11.95	2.546	28.294	0.878	Medium	11.88	11.95	2.617	29.082	0.8817	Medium	11.88	11.95	2.462	27.351	0.8859	Medium	11.88	11.95	3.417	37.968	0.8601	Medium	11.88
Apo PLC (PL)	574	583	IETGAPDGSF	10.75	1	7	10.73	10.85	0.915	13.067	0.8759	Medium	10.73	10.85	0.859	12.264	0.8919	Medium	10.72	10.85	0.78	11.149	0.9068	Medium	10.73	10.85	2.285	32.643	0.8998	Medium	10.73	10.85	2.287	32.667	0.8908	Medium	10.72	10.85	2.185	31.219	0.887	Medium	10.73	10.85	2.726	38.936	0.8813	Medium	10.73
Apo PLC (PL)	584	590	LVRESET	7.84	2	5	7.85	7.99	1.934	38.68	0.9393	High	7.85	7.99	1.826	36.51	0.939	High	7.85	7.99	1.717	34.341	0.9263	High	7.85	7.99	2.231	44.628	0.951	High	7.85	7.99	2.271	45.424	0.9505	High	7.84	7.98	2.212	44.238	0.945	High	7.85	7.99	2.975	59.509	0.9437	High	7.85
Apo PLC (PL)	600	621	WRNGKVQHCRIHSRQDAGTPKF	8.54	4	19	8.52	8.7	2.836	14.926	0.9214	High	8.52	8.69	2.693	14.173	0.9306	High	8.52	8.69	2.528	13.303	0.9399	High	8.52	8.69	3.131	16.48	0.9394	High	8.52	8.7	3.208	16.883	0.938	High	8.51	8.69	3.157	16.617	0.9355	High	8.52	8.69	3.808	20.044	0.9323	High	8.52
Apo PLC (PL)	622	627	FLTDNL	12.08	1	4	12.05	12.09	1.313	32.831	0.8655	Medium	12.05	12.09	1.261	31.52	0.8785	Medium	12.05	12.09	1.15	28.742	0.8592	Medium	12.05	12.09	2.454	61.354	0.8283	Medium	12.05	12.09	2.456	61.407	0.828	Medium	12.05	12.09	2.401	60.025	0.8311	Medium	12.05	12.09	2.798	69.951	0.7584	Medium	12.05
Apo PLC (PL)	622	629	FLTDNLVF	14.91	1	6	14.88	15.02	1.042	17.361	0.9215	High	14.88	15.02	1.095	18.253	0.9279	High	14.88	15.02	0.905	15.076	0.9377	High	14.88	15.02	2.224	37.067	0.9272	High	14.88	15.02	2.248	37.474	0.9239	High	14.88	15.02	2.186	36.432	0.9118	High	14.88	15.02	3.201	53.351	0.9149	High	14.88
Apo PLC (PL)	622	629	FLTDNLVF	14.91	2	6	14.85	15.09	0.963	16.048	0.9419	High	14.85	15.09	1.023	17.042	0.9372	High	14.85	15.09	0.862	14.369	0.9409	High	14.84	15.09	2.043	34.049	0.9415	High	14.84	15.09	2.124	35.397	0.9246	High	14.84	15.09	2.012	33.534	0.9416	High	14.85	15.09	2.921	48.684	0.936	High	14.85
Apo PLC (PL)	633	646	YDLITHYQQVPLRC	11.66	2	11	11.65	11.76	1.345	12.23	0.8908	High	11.65	11.76	1.306	11.872	0.8937	High	11.65	11.76	1.137	10.34	0.8776	Medium	11.65	11.76	2.241	20.371	0.892	High	11.64	11.75	2.19	19.913	0.8863	High	11.64	11.75	2.195	19.952	0.8989	Medium	11.65	11.76	3.312	30.112	0.8659	High	11.65
Apo PLC (PL)	633	646	YDLITHYQQVPLRC	11.66	3	11	11.64	11.77	1.273	11.576	0.9343	High	11.64	11.77	1.334	12.131	0.9275	High	11.64	11.77	1.132	10.292	0.935	High	11.64	11.77	2.194	19.946	0.9152	High	11.64	11.76	2.237	20.335	0.9271	High	11.64	11.76	2.184	19.851	0.9186	High	11.64	11.77	3.284	29.859	0.9249	High	11.64
Apo PLC (PL)	633	648	YDLITHYQQVPLRCNE	11.33	2	13	11.29	11.39	2.371	18.24	0.9094	High	11.3	11.4	2.255	17.345	0.9139	High	11.3	11.4	2.156	16.584	0.9187	High	11.3	11.4	3.102	23.864	0.9145	High	11.3	11.4	3.142	24.166	0.9138	High	11.29	11.39	3.104	23.878	0.9152	High	11.3	11.4	4.216	32.427	0.8979	High	11.3
Apo PLC (PL)	633	648	YDLITHYQQVPLRCNE	11.33	3	13	11.31	11.45	2.364	18.185	0.8945	High	11.31	11.46	2.245	17.269	0.923	High	11.31	11.45	2.082	16.018	0.9256	High	11.31	11.46	3.097	23.826	0.9214	High	11.32	11.45	3.152	24.247	0.9175	High	11.31	11.45	3.068	23.601	0.9211	High	11.31	11.46	4.165	32.036	0.9213	High	11.31
Apo PLC (PL)	649	667	FEMRLSEPVPQTNAHESKE	10.42	2	15	10.43	10.58	3.135	20.9	0.8832	Medium	10.43	10.58	2.851	19.01	0.9032	High	10.43	10.58	2.805	18.698	0.9109	High	10.43	10.58	5.264	35.093	0.8971	High	10.43	10.59	5.226	34.843	0.8981	High	10.43	10.58	5.229	34.857	0.8938	High	10.43	10.58	6.588	43.919	0.8927	High	10.43
Apo PLC (PL)	649	667	FEMRLSEPVPQTNAHESKE	10.42	4	15	10.41	10.57	3.128	20.855	0.925	High	10.41	10.57	2.894	19.295	0.9282	High	10.41	10.57	2.8	18.668	0.9252	High	10.41	10.57	5.274	35.158	0.9267	High	10.41	10.57	5.331	35.539	0.9227	High	10.4	10.56	5.223	34.817	0.9205	High	10.41	10.57	6.563	43.752	0.9255	High	10.41
Apo PLC (PL)	649	673	FEMRLSEPVPQTNAHESKEWYHASL	11.44	4	21	11.39	11.53	3.865	18.405	0.8854	High	11.4	11.52	3.565	16.976	0.8871	High	11.4	11.52	3.516	16.742	0.8763	Medium	11.4	11.52	6.185	29.451	0.8739	Medium	11.4	11.52	6.275	29.88	0.879	Medium	11.39	11.52	5.987	28.508	0.8594	Medium	11.4	11.52	7.34	34.954	0.8684	Medium	11.4
Apo PLC (PL)	649	682	FEMRLSEPVPQTNAHESKEWYHASLTRAQAEHML	11.23	4	30	11.18	11.36	4.454	14.846	0.838	Medium	11.18	11.36	4.201	14.005	0.8597	High	11.18	11.36	3.982	13.272	0.8588	Medium	11.18	11.36	8.05	26.834	0.8638	Medium	11.18	11.37	7.979	26.596	0.8649	Medium	11.17	11.36	7.93	26.432	0.8634	Medium	11.18	11.36	10.2	33.999	0.847	Medium	11.18
Apo PLC (PL)	650	667	EMRLSEPVPQTNAHESKE	9.32	4	14	9.28	9.43	3.41	24.359	0.8666	Medium	9.28	9.43	3.121	22.296	0.8694	Medium	9.28	9.43	3.041	21.72	0.8615	Medium	9.28	9.43	5.161	36.868	0.8538	High	9.28	9.43	5.169	36.925	0.8572	High	9.28	9.43	5.136	36.682	0.8094	Medium	9.28	9.43	6.319	45.139	0.8002	Medium	9.28
Apo PLC (PL)	650	673	EMRLSEPVPQTNAHESKEWYHASL	10.9	4	20	10.87	10.9	4.073	20.364	0.8287	Medium	10.87	10.9	3.756	18.781	0.812	Medium	10.87	10.9	3.751	18.756	0.793	Medium	10.87	10.9	5.922	29.608	0.8425	Medium	10.87	10.9	5.893	29.465	0.8494	Medium	10.86	10.9	5.879	29.396	0.8435	Medium	10.87	10.9	7.12	35.601	0.7471	Medium	10.87
Apo PLC (PL)	651	662	MRLSEPVPQTNA	9.92	2	8	9.93	10.03	2.501	31.258	0.7587	Medium	9.93	10.03	2.302	28.78	0.771	Medium	9.93	10.03	2.203	27.537	0.7408	Medium	9.93	10.03	3.122	39.02	0.7561	Medium	9.93	10.03	3.342	41.781	0.7481	Medium	9.92	10.02	3.151	39.384	0.7602	Medium	9.93	10.03	3.985	49.81	0.7834	Medium	9.93
Apo PLC (PL)	651	667	MRLSEPVPQTNAHESKE	9.11	3	13	9	9.17	3.286	25.279	0.9046	High	9	9.17	3.001	23.085	0.9191	High	9	9.17	2.978	22.91	0.9231	High	9	9.17	4.399	33.841	0.9111	High	9	9.17	4.397	33.821	0.9223	High	8.99	9.17	4.384	33.722	0.8914	Medium	9	9.17	5.604	43.111	0.9131	High	9
Apo PLC (PL)	651	667	MRLSEPVPQTNAHESKE	9.11	4	13	9.03	9.17	3.292	25.326	0.903	High	9.03	9.17	2.931	22.546	0.9287	High	9.03	9.17	3.005	23.115	0.9299	High	9.03	9.17	4.334	33.342	0.9255	High	9.03	9.17	4.466	34.35	0.9279	High	9.03	9.17	4.317	33.206	0.9175	High	9.03	9.17	5.603	43.096	0.9274	High	9.03
Apo PLC (PL)	668	682	WYHASLTRAQAEHML	11.18	2	13	11.09	11.23	2.148	16.52	0.8804	Medium	11.09	11.23	2.067	15.904	0.8853	Medium	11.09	11.23	1.932	14.859	0.8849	Medium	11.1	11.23	3.728	28.675	0.8948	Medium	11.09	11.22	3.84	29.536	0.8985	High	11.09	11.22	3.696	28.433	0.8848	Medium	11.1	11.23	4.872	37.478	0.8825	Medium	11.1
Apo PLC (PL)	668	682	WYHASLTRAQAEHML	11.18	3	13	11.11	11.24	2.115	16.269	0.8885	Medium	11.11	11.25	2.032	15.631	0.8897	Medium	11.11	11.24	1.903	14.635	0.8983	Medium	11.11	11.25	3.708	28.524	0.8726	Medium	11.11	11.24	3.796	29.2	0.8831	Medium	11.11	11.24	3.708	28.52	0.8859	Medium	11.11	11.25	4.845	37.267	0.8677	Medium	11.11
Apo PLC (PL)	674	682	TRAQAEHML	9.52	2	7	9.47	9.58	0.321	4.58	0.8788	High	9.47	9.58	0.414	5.915	0.8679	Medium	9.47	9.58	0.302	4.321	0.8845	High	9.47	9.58	0.912	13.028	0.8798	High	9.47	9.59	0.913	13.044	0.874	High	9.46	9.58	0.907	12.958	0.8928	High	9.47	9.58	1.52	21.713	0.8976	High	9.47
Apo PLC (PL)	674	682	TRAQAEHML	9.52	3	7	9.44	9.66	0.293	4.186	0.9409	High	9.44	9.66	0.322	4.601	0.9277	High	9.44	9.66	0.278	3.97	0.918	High	9.44	9.66	0.867	12.386	0.9278	High	9.44	9.66	0.885	12.64	0.9316	High	9.44	9.65	0.862	12.32	0.9283	High	9.44	9.66	1.41	20.144	0.9339	High	9.44
Apo PLC (PL)	682	691	LMRVPRDGAF	10.75	3	7	10.73	10.88	0.146	2.091	0.9321	High	10.73	10.88	0.238	3.399	0.9322	High	10.72	10.88	0.164	2.342	0.9507	High	10.73	10.88	0.668	9.537	0.9386	High	10.73	10.88	0.694	9.918	0.9449	High	10.72	10.87	0.635	9.071	0.9381	High	10.73	10.88	1.433	20.476	0.9365	High	10.73
Apo PLC (PL)	683	691	MRVPRDGAF	10.21	3	6	10.21	10.38	0.129	2.149	0.9177	High	10.21	10.38	0.187	3.118	0.9322	High	10.21	10.38	0.145	2.42	0.9401	High	10.21	10.38	0.429	7.142	0.9121	High	10.22	10.38	0.448	7.46	0.9172	High	10.21	10.38	0.41	6.84	0.9191	High	10.21	10.38	0.693	11.544	0.921	High	10.21
Apo PLC (PL)	692	701	LVRKRNEPNS	7.07	3	7	6.98	7.12	2.608	37.263	0.9509	High	6.98	7.11	2.332	33.316	0.9414	High	6.98	7.11	2.301	32.872	0.9534	High	6.98	7.12	3.488	49.832	0.9468	High	6.98	7.12	3.573	51.046	0.9416	High	6.98	7.11	3.458	49.401	0.9447	High	6.98	7.12	3.577	51.104	0.9431	High	6.98
Apo PLC (PL)	692	703	LVRKRNEPNSYA	7.9	3	9	7.89	8.08	2.432	27.028	0.9297	High	7.89	8.14	2.214	24.604	0.908	Medium	7.89	8.14	2.159	23.994	0.9304	High	7.89	8.14	3.258	36.204	0.9257	Medium	7.89	8.14	3.301	36.681	0.9158	Medium	7.88	8.13	3.244	36.044	0.9121	Medium	7.89	8.14	3.407	37.851	0.9192	Medium	7.89
Apo PLC (PL)	692	706	LVRKRNEPNSYAISF	11.07	3	12	11.06	11.1	1.825	15.207	0.8445	Medium	11.06	11.1	1.63	13.586	0.8526	Medium	11.06	11.1	1.636	13.63	0.7941	Medium	11.06	11.1	2.484	20.701	0.8526	Medium	11.06	11.1	2.461	20.509	0.856	Medium	11.06	11.1	2.439	20.328	0.8863	High	11.06	11.1	2.587	21.559	0.7934	Medium	11.06
Apo PLC (PL)	707	723	RAEGKIKHCRVQQEGQT	7.45	4	15	7.43	7.58	2.196	14.638	0.9257	High	7.43	7.58	2.184	14.563	0.9323	High	7.43	7.58	1.946	12.975	0.9398	High	7.43	7.58	3.795	25.297	0.933	High	7.43	7.58	3.895	25.965	0.9259	High	7.42	7.57	3.757	25.05	0.9345	High	7.43	7.58	6.21	41.402	0.9182	High	7.43
Apo PLC (PL)	707	725	RAEGKIKHCRVQQEGQTVM	8.28	3	17	8.28	8.43	2.089	12.291	0.9335	High	8.27	8.42	2.064	12.143	0.9272	High	8.27	8.42	1.839	10.818	0.9498	High	8.27	8.43	3.567	20.981	0.9483	High	8.28	8.43	3.658	21.517	0.9403	High	8.27	8.42	3.507	20.63	0.9283	High	8.27	8.43	6.012	35.363	0.9286	High	8.27
Apo PLC (PL)	707	725	RAEGKIKHCRVQQEGQTVM	8.28	4	17	8.27	8.45	2.024	11.907	0.9466	High	8.26	8.45	2.039	11.996	0.9422	High	8.27	8.45	1.81	10.649	0.9466	High	8.27	8.45	3.568	20.99	0.9475	High	8.27	8.45	3.61	21.236	0.9387	High	8.26	8.45	3.483	20.486	0.9334	High	8.27	8.45	5.983	35.192	0.9366	High	8.27
Apo PLC (PL)	707	731	RAEGKIKHCRVQQEGQTVMLGNSEF	10.43	4	23	10.39	10.45	3.224	14.015	0.8572	Medium	10.39	10.45	3.014	13.105	0.8694	Medium	10.39	10.45	2.848	12.381	0.892	Medium	10.39	10.45	5.023	21.837	0.8707	Medium	10.39	10.45	4.991	21.702	0.8689	Medium	10.39	10.44	4.801	20.874	0.8707	Medium	10.39	10.45	7.841	34.091	0.8418	Medium	10.39
Apo PLC (PL)	724	731	VMLGNSEF	12.14	1	6	12.08	12.16	1.403	23.386	0.8499	Medium	12.09	12.16	1.226	20.435	0.8642	Medium	12.08	12.16	1.272	21.194	0.7952	Medium	12.09	12.16	1.765	29.422	0.8681	Medium	12.08	12.16	1.809	30.151	0.8748	Medium	12.08	12.16	1.745	29.082	0.8617	Medium	12.09	12.16	2.299	38.31	0.7766	Medium	12.09
Apo PLC (PL)	735	758	VDLISYYEKHPLYRKMKLRYPINE	11.67	4	20	11.65	11.77	0.798	3.991	0.8896	High	11.65	11.77	0.778	3.888	0.8922	High	11.65	11.77	0.732	3.659	0.8914	High	11.65	11.77	2.138	10.692	0.8655	High	11.64	11.76	2.09	10.452	0.8858	High	11.64	11.76	2.077	10.385	0.8461	Medium	11.65	11.77	3.275	16.373	0.8822	Medium	11.65
Apo PLC (PL)	738	758	ISYYEKHPLYRKMKLRYPINE	10.16	4	17	10.05	10.31	0.838	4.93	0.8613	Medium	10.05	10.31	0.946	5.563	0.8833	Medium	10.05	10.31	0.805	4.736	0.8716	Medium	10.06	10.32	1.933	11.371	0.8775	Medium	10.06	10.32	2.012	11.833	0.8735	Medium	10.05	10.31	1.992	11.718	0.8657	Medium	10.05	10.31	3.008	17.695	0.8697	Medium	10.05
Apo PLC (PL)	741	758	YEKHPLYRKMKLRYPINE	9.63	3	14	9.63	9.78	0.907	6.476	0.8745	Medium	9.63	9.78	0.93	6.644	0.8789	Medium	9.63	9.78	0.791	5.647	0.9042	Medium	9.64	9.78	1.885	13.461	0.9056	Medium	9.64	9.78	1.909	13.633	0.9048	High	9.63	9.77	1.903	13.593	0.8854	Medium	9.63	9.78	2.84	20.285	0.9069	High	9.64
Apo PLC (PL)	741	758	YEKHPLYRKMKLRYPINE	9.63	4	14	9.6	9.99	0.858	6.131	0.9145	High	9.6	10	0.907	6.475	0.9156	High	9.6	9.99	0.767	5.475	0.9224	High	9.6	10	1.93	13.786	0.9196	High	9.6	10	1.919	13.704	0.9144	High	9.6	9.99	1.923	13.734	0.9149	High	9.6	10	2.974	21.242	0.908	High	9.6
Apo PLC (PL)	747	758	YRKMKLRYPINE	9.69	4	9	9.58	9.7	0.933	10.369	0.8762	Medium	9.58	9.7	0.896	9.95	0.8868	High	9.58	9.7	0.834	9.266	0.8789	High	9.58	9.7	1.651	18.342	0.8759	High	9.59	9.7	1.68	18.667	0.8907	High	9.58	9.7	1.758	19.536	0.863	High	9.58	9.7	2.138	23.758	0.8876	High	9.58
Apo PLC (PL)	761	774	LEKIGTAEPDYGAL	11.39	2	11	11.37	11.54	6.381	58.009	0.9149	Medium	11.37	11.54	5.787	52.61	0.9171	Medium	11.37	11.54	5.863	53.297	0.8749	Medium	11.37	11.54	8.309	75.541	0.9034	Medium	11.37	11.53	8.366	76.054	0.9051	High	11.37	11.54	8.193	74.478	0.9094	Medium	11.37	11.54	8.255	75.048	0.9148	High	11.37
Apo PLC (PL)	762	774	EKIGTAEPDYGAL	11.06	2	10	11.04	11.19	5.943	59.435	0.9126	High	11.04	11.2	5.412	54.124	0.9223	High	11.04	11.19	5.5	55	0.8865	High	11.05	11.2	7.349	73.489	0.919	High	11.04	11.2	7.471	74.712	0.9108	High	11.04	11.19	7.222	72.223	0.909	High	11.04	11.2	7.342	73.417	0.9162	High	11.04
Apo PLC (PL)	775	782	YEGRNPGF	9.95	2	5	9.93	10.07	3.981	79.624	0.9376	High	9.93	10.07	3.575	71.5	0.9322	High	9.93	10.07	3.581	71.615	0.9209	High	9.93	10.07	3.867	77.331	0.935	High	9.93	10.07	3.853	77.053	0.9335	High	9.92	10.07	3.748	74.961	0.9287	High	9.93	10.07	3.763	75.26	0.9299	High	9.93
Apo PLC (PL)	783	799	YVEANPMPTFKCAVKAL	12.21	3	13	12.25	12.33	6.749	51.914	0.87	Medium	12.25	12.34	6.479	49.841	0.8652	Medium	12.25	12.34	6.432	49.476	0.8095	Medium	12.25	12.34	7.573	58.254	0.8625	Medium	12.25	12.33	7.729	59.454	0.8564	Medium	12.25	12.33	7.509	57.761	0.8504	Medium	12.25	12.34	8.024	61.724	0.8351	Medium	12.25
Apo PLC (PL)	783	801	YVEANPMPTFKCAVKALFD	14.39	3	15	14.62	14.82	6.421	42.804	0.9361	High	14.62	14.82	6.153	41.02	0.93	High	14.62	14.82	6.141	40.937	0.8976	High	14.62	14.82	7.294	48.624	0.9288	High	14.62	14.82	7.428	49.52	0.9237	High	14.62	14.82	7.124	47.495	0.9275	High	14.62	14.82	8.099	53.993	0.9124	High	14.62
Apo PLC (PL)	783	811	YVEANPMPTFKCAVKALFDYKAQREDELT	13.81	4	25	13.73	13.92	7.52	30.08	0.8534	Medium	13.73	13.92	7.315	29.262	0.849	Medium	13.73	13.92	7.273	29.092	0.822	Medium	13.73	13.92	10.361	41.443	0.8443	Medium	13.73	13.92	10.473	41.89	0.841	Medium	13.73	13.92	10.028	40.11	0.838	Medium	13.73	13.92	12.71	50.838	0.8237	Medium	13.73
Apo PLC (PL)	793	800	KCAVKALF	11.19	2	6	11.13	11.23	0.07	1.17	0.9211	High	11.13	11.24	0.153	2.558	0.9022	High	11.13	11.24	0.099	1.651	0.9245	Medium	11.13	11.24	0.474	7.894	0.9252	High	11.13	11.23	0.571	9.52	0.8795	Medium	11.12	11.23	0.423	7.043	0.9242	High	11.13	11.24	0.725	12.088	0.8628	Medium	11.13
Apo PLC (PL)	801	809	DYKAQREDE	7.74	2	7	7.78	7.85	1.109	15.836	0.8407	Medium	7.78	7.85	1.086	15.511	0.8929	Medium	7.78	7.85	0.991	14.16	0.8821	Medium	7.78	7.85	3.142	44.887	0.8781	Medium	7.78	7.85	3.243	46.328	0.8769	Medium	7.77	7.84	2.964	42.346	0.8734	Medium	7.78	7.85	4.431	63.294	0.8623	Medium	7.78
Apo PLC (PL)	801	809	DYKAQREDE	7.74	3	7	7.75	7.81	1.198	17.115	0.9056	Medium	7.74	7.8	1.133	16.183	0.905	Medium	7.74	7.8	1.027	14.674	0.92	Medium	7.75	7.8	3.187	45.532	0.8997	Medium	7.75	7.8	3.177	45.392	0.907	Medium	7.74	7.8	3.11	44.422	0.9035	Medium	7.75	7.8	4.471	63.874	0.8712	Medium	7.74
Apo PLC (PL)	801	810	DYKAQREDEL	9.58	2	8	9.54	9.63	1.203	15.038	0.7399	Medium	9.54	9.63	1.158	14.474	0.7835	Medium	9.54	9.63	0.984	12.298	0.8061	Medium	9.54	9.63	3.061	38.269	0.7786	Medium	9.54	9.63	3.158	39.477	0.786	Medium	9.54	9.62	2.954	36.922	0.7469	Medium	9.54	9.63	4.476	55.948	0.7593	Medium	9.54
Apo PLC (PL)	801	811	DYKAQREDELT	9.06	3	9	9.03	9.17	1.139	12.651	0.9063	Medium	9.03	9.17	1.149	12.767	0.901	Medium	9.03	9.17	1.03	11.443	0.9158	Medium	9.03	9.17	3.043	33.813	0.9126	Medium	9.03	9.17	3.049	33.877	0.8979	Medium	9.03	9.17	3.035	33.72	0.9073	Medium	9.03	9.17	4.611	51.235	0.9077	Medium	9.03
Apo PLC (PL)	802	809	YKAQREDE	7.46	2	6	7.42	7.59	1.056	17.594	0.7677	Medium	7.42	7.58	0.982	16.364	0.7928	Medium	7.42	7.58	0.855	14.244	0.7626	Medium	7.42	7.59	2.202	36.708	0.7216	Medium	7.42	7.59	2.359	39.316	0.8002	Medium	7.41	7.58	2.335	38.916	0.774	Medium	7.42	7.59	3.275	54.587	0.7757	Medium	7.42
Apo PLC (PL)	802	810	YKAQREDEL	9.16	2	7	9.15	9.22	1.042	14.88	0.8779	Medium	9.15	9.21	1.028	14.687	0.8907	Medium	9.15	9.21	0.92	13.148	0.8564	Medium	9.15	9.22	2.034	29.059	0.8849	Medium	9.15	9.22	2.044	29.2	0.8966	Medium	9.14	9.21	2.08	29.721	0.8861	Medium	9.15	9.21	3.232	46.171	0.8708	Medium	9.15
Apo PLC (PL)	802	811	YKAQREDELT	8.69	2	8	8.68	8.83	1.02	12.751	0.9162	Medium	8.68	8.83	1.023	12.786	0.9087	High	8.68	8.83	0.963	12.041	0.9202	High	8.68	8.83	2.134	26.678	0.9228	High	8.68	8.83	2.14	26.746	0.9189	High	8.67	8.82	2.168	27.103	0.9172	High	8.68	8.83	3.445	43.058	0.903	Medium	8.68
Apo PLC (PL)	810	828	LTFTKSAIIQNVEKQEGGW	12.35	3	17	12.32	12.45	3.104	18.256	0.9045	High	12.32	12.45	2.926	17.214	0.8977	High	12.32	12.45	2.733	16.079	0.9	Medium	12.32	12.46	5.248	30.871	0.9029	Medium	12.32	12.46	5.336	31.388	0.9014	Medium	12.32	12.45	5.053	29.721	0.9012	Medium	12.32	12.46	8.009	47.113	0.8623	Medium	12.32
Apo PLC (PL)	810	844	LTFTKSAIIQNVEKQEGGWWRGDYGGKKQLWFPSN	12.93	4	32	12.92	13.07	5.083	15.885	0.821	Medium	12.92	13.07	4.761	14.877	0.8427	Medium	12.92	13.07	4.459	13.935	0.82	Medium	12.93	13.07	7.415	23.171	0.8379	Medium	12.92	13.06	7.463	23.32	0.8528	Medium	12.92	13.06	7.185	22.452	0.8327	Medium	12.93	13.07	10.416	32.549	0.8017	Medium	12.92
Apo PLC (PL)	811	828	TFTKSAIIQNVEKQEGGW	11.92	2	16	11.88	11.97	3.132	19.574	0.8799	High	11.88	11.97	3	18.753	0.8842	High	11.87	11.97	2.793	17.455	0.8897	High	11.88	11.97	5.311	33.194	0.8938	High	11.87	11.96	5.371	33.568	0.8968	High	11.87	11.96	5.064	31.653	0.8794	High	11.88	11.97	7.88	49.248	0.8698	Medium	11.88
Apo PLC (PL)	811	828	TFTKSAIIQNVEKQEGGW	11.92	3	16	11.87	11.98	3.069	19.182	0.9257	High	11.87	11.98	2.987	18.666	0.9136	High	11.87	11.98	2.752	17.201	0.9257	High	11.87	11.99	5.251	32.817	0.9296	High	11.86	11.98	5.348	33.425	0.9121	High	11.86	11.98	5.035	31.468	0.9263	High	11.87	11.99	7.823	48.893	0.9033	High	11.87
Apo PLC (PL)	811	844	TFTKSAIIQNVEKQEGGWWRGDYGGKKQLWFPSN	12.62	4	31	12.51	12.76	5.036	16.245	0.8317	Medium	12.51	12.76	4.911	15.843	0.8305	Medium	12.51	12.76	4.594	14.818	0.8529	High	12.51	12.76	7.559	24.382	0.8565	Medium	12.52	12.75	7.629	24.611	0.8721	High	12.51	12.75	7.323	23.623	0.8587	High	12.51	12.76	10.259	33.094	0.8192	Medium	12.51
Apo PLC (PL)	812	819	FTKSAIIQ	9.74	2	6	9.7	9.82	0.072	1.2	0.8368	Medium	9.7	9.82	0.147	2.455	0.8236	Medium	9.7	9.82	0.105	1.758	0.852	Medium	9.7	9.82	0.741	12.357	0.873	Medium	9.7	9.82	0.766	12.771	0.8717	Medium	9.7	9.81	0.721	12.011	0.8477	Medium	9.7	9.82	1.462	24.365	0.8395	Medium	9.7
Apo PLC (PL)	812	828	FTKSAIIQNVEKQEGGW	11.81	2	15	11.72	11.93	2.939	19.596	0.8968	Medium	11.72	11.93	2.963	19.751	0.8596	Medium	11.72	11.93	2.673	17.822	0.9108	Medium	11.72	11.93	4.953	33.022	0.888	Medium	11.71	11.92	4.999	33.326	0.8867	Medium	11.71	11.92	4.762	31.745	0.8794	Medium	11.72	11.93	6.964	46.429	0.8456	Medium	11.72
Apo PLC (PL)	812	828	FTKSAIIQNVEKQEGGW	11.81	3	15	11.74	11.9	3.027	20.182	0.8919	Medium	11.74	11.9	2.886	19.242	0.8795	Medium	11.74	11.9	2.743	18.289	0.8741	Medium	11.74	11.9	5.018	33.454	0.871	Medium	11.74	11.9	5.096	33.975	0.8662	Medium	11.74	11.9	4.855	32.368	0.8565	Medium	11.74	11.9	7.143	47.621	0.8333	Medium	11.74
Apo PLC (PL)	812	844	FTKSAIIQNVEKQEGGWWRGDYGGKKQLWFPSN	12.47	4	30	12.43	12.68	4.852	16.174	0.8842	High	12.43	12.68	4.693	15.644	0.8716	High	12.43	12.68	4.449	14.832	0.8817	High	12.43	12.68	7.28	24.268	0.8742	High	12.43	12.68	7.298	24.327	0.8712	Medium	12.43	12.68	7.165	23.884	0.8694	High	12.43	12.68	9.995	33.317	0.8347	Medium	12.43
Apo PLC (PL)	812	845	FTKSAIIQNVEKQEGGWWRGDYGGKKQLWFPSNY	12.83	4	31	12.83	13.05	4.595	14.821	0.8186	Medium	12.83	13.05	4.453	14.365	0.8374	Medium	12.83	13.05	4.239	13.674	0.8374	Medium	12.83	13.05	7.086	22.859	0.8225	Medium	12.83	13.05	7.065	22.79	0.8369	Medium	12.83	13.05	6.67	21.515	0.8207	Medium	12.83	13.05	9.587	30.925	0.7848	Medium	12.83
Apo PLC (PL)	829	844	WRGDYGGKKQLWFPSN	11.49	2	13	11.37	11.56	1.983	15.256	0.8783	Medium	11.37	11.56	1.907	14.667	0.8913	Medium	11.37	11.56	1.709	13.146	0.8865	High	11.37	11.56	2.459	18.917	0.8982	High	11.37	11.55	2.536	19.505	0.8864	Medium	11.37	11.55	2.458	18.911	0.8943	High	11.37	11.56	3.152	24.243	0.8923	High	11.37
Apo PLC (PL)	829	844	WRGDYGGKKQLWFPSN	11.49	3	13	11.41	11.56	1.92	14.768	0.8986	High	11.41	11.56	1.853	14.253	0.8908	High	11.41	11.56	1.72	13.231	0.9138	High	11.41	11.56	2.481	19.081	0.9092	High	11.42	11.55	2.515	19.344	0.9068	High	11.41	11.55	2.429	18.688	0.9015	High	11.41	11.56	3.094	23.799	0.8904	High	11.41
Apo PLC (PL)	829	844	WRGDYGGKKQLWFPSN	11.49	4	13	11.4	11.56	1.92	14.772	0.9083	High	11.41	11.56	1.84	14.157	0.9112	High	11.4	11.56	1.715	13.196	0.9268	High	11.41	11.56	2.447	18.827	0.9166	High	11.41	11.55	2.485	19.116	0.9184	High	11.4	11.55	2.415	18.578	0.9207	High	11.41	11.56	3.068	23.602	0.9011	High	11.41
Apo PLC (PL)	829	845	WRGDYGGKKQLWFPSNY	12.03	4	14	11.98	12.15	1.776	12.684	0.9114	High	11.98	12.15	1.735	12.392	0.902	High	11.98	12.15	1.575	11.253	0.9123	High	11.98	12.15	2.306	16.47	0.9075	High	11.97	12.15	2.317	16.547	0.9043	High	11.97	12.15	2.279	16.279	0.9019	High	11.98	12.15	3.083	22.022	0.8973	High	11.98
Apo PLC (PL)	845	876	YVEEMVNPVALEPEREHLDENSPLGDLLRGVL	16.29	4	27	16.27	16.38	7.695	28.498	0.8215	Medium	16.27	16.38	7.289	26.997	0.8249	Medium	16.27	16.38	7.244	26.831	0.8084	Medium	16.28	16.38	11.15	41.295	0.8017	Medium	16.27	16.38	11.109	41.146	0.8003	Medium	16.27	16.38	10.936	40.502	0.8029	Medium	16.28	16.38	14.589	54.035	0.784	Medium	16.28
Apo PLC (PL)	846	876	VEEMVNPVALEPEREHLDENSPLGDLLRGVL	16.14	4	26	16.01	16.21	7.612	29.275	0.8397	Medium	16.01	16.22	7.211	27.736	0.8443	Medium	16.01	16.21	7.05	27.117	0.8306	Medium	16	16.22	10.986	42.255	0.8318	Medium	16	16.21	11.003	42.32	0.8382	Medium	16	16.21	10.687	41.104	0.8278	Medium	16.01	16.22	14.692	56.507	0.7729	Medium	16.01
Apo PLC (PL)	846	882	VEEMVNPVALEPEREHLDENSPLGDLLRGVLDVPACQ	16.65	4	31	16.5	16.71	7.601	24.518	0.8687	Medium	16.5	16.71	7.273	23.463	0.8827	High	16.5	16.71	6.897	22.249	0.8668	Medium	16.5	16.71	11.956	38.566	0.8675	Medium	16.5	16.71	12.018	38.766	0.8636	Medium	16.5	16.71	11.772	37.973	0.8646	High	16.5	16.71	16.285	52.534	0.8503	Medium	16.5
Apo PLC (PL)	848	876	EMVNPVALEPEREHLDENSPLGDLLRGVL	16.02	4	24	16.01	16.14	6.698	27.909	0.8597	Medium	16.01	16.14	6.619	27.58	0.8642	Medium	16.01	16.14	6.218	25.908	0.8543	Medium	16.01	16.14	9.438	39.324	0.8544	Medium	16.01	16.14	9.587	39.944	0.849	Medium	16.01	16.14	9.24	38.501	0.8583	Medium	16.02	16.14	13.021	54.254	0.8231	Medium	16.01
Apo PLC (PL)	849	862	MVNPVALEPEREHL	11.17	3	10	11.16	11.33	6.281	62.812	0.886	Medium	11.17	11.31	5.727	57.269	0.8885	Medium	11.17	11.31	5.949	59.488	0.8497	Medium	11.17	11.31	7.429	74.29	0.8866	Medium	11.17	11.32	7.492	74.918	0.891	Medium	11.17	11.31	7.329	73.29	0.8872	Medium	11.17	11.31	7.282	72.818	0.8866	Medium	11.17
Apo PLC (PL)	849	871	MVNPVALEPEREHLDENSPLGDL	12.67	3	18	12.63	12.77	7.662	42.565	0.8785	High	12.62	12.77	6.971	38.729	0.8833	Medium	12.62	12.76	6.959	38.661	0.8636	Medium	12.62	12.77	9.779	54.329	0.8736	Medium	12.62	12.76	9.93	55.167	0.8814	High	12.62	12.76	9.572	53.177	0.8689	Medium	12.62	12.77	11.161	62.008	0.859	Medium	12.62
Apo PLC (PL)	849	872	MVNPVALEPEREHLDENSPLGDLL	13.93	3	19	13.86	14.04	6.924	36.442	0.9256	High	13.86	14.04	6.461	34.005	0.9203	High	13.86	14.04	6.392	33.64	0.8998	High	13.86	14.04	9.235	48.603	0.9215	High	13.85	14.04	9.331	49.113	0.9112	High	13.85	14.04	8.947	47.089	0.9189	High	13.86	14.04	11.028	58.044	0.9125	High	13.86
Apo PLC (PL)	849	876	MVNPVALEPEREHLDENSPLGDLLRGVL	15.16	3	23	15.66	16.06	5.994	26.059	0.8946	High	15.66	16.06	5.766	25.068	0.9106	High	15.66	16.06	5.432	23.617	0.9075	High	15.66	16.05	8.612	37.443	0.9064	High	15.66	16.05	8.707	37.858	0.9052	High	15.66	16.05	8.438	36.687	0.9039	High	15.66	16.06	12.268	53.34	0.8989	High	15.66
Apo PLC (PL)	849	876	MVNPVALEPEREHLDENSPLGDLLRGVL	15.16	4	23	15.66	16.06	6.01	26.131	0.9181	High	15.66	16.06	5.736	24.937	0.926	High	15.66	16.06	5.462	23.75	0.9156	High	15.66	16.05	8.596	37.372	0.9203	High	15.66	16.05	8.641	37.571	0.9087	High	15.66	16.05	8.433	36.665	0.9163	High	15.66	16.06	12.296	53.459	0.9118	High	15.66
Apo PLC (PL)	849	882	MVNPVALEPEREHLDENSPLGDLLRGVLDVPACQ	16.5	3	28	16.42	16.65	6.342	22.65	0.9012	High	16.42	16.65	5.974	21.336	0.9151	High	16.42	16.65	5.744	20.516	0.9214	High	16.42	16.65	9.852	35.185	0.9151	High	16.41	16.65	9.953	35.547	0.9009	High	16.41	16.65	9.684	34.584	0.9084	High	16.42	16.65	14.277	50.988	0.887	High	16.42
Apo PLC (PL)	849	882	MVNPVALEPEREHLDENSPLGDLLRGVLDVPACQ	16.5	4	28	16.43	16.65	6.265	22.374	0.922	High	16.43	16.65	5.983	21.368	0.9257	High	16.43	16.65	5.636	20.128	0.9213	High	16.43	16.65	9.781	34.933	0.9267	High	16.43	16.65	9.788	34.958	0.9213	High	16.43	16.65	9.589	34.246	0.9182	High	16.44	16.65	14.115	50.409	0.915	High	16.43
Apo PLC (PL)	850	876	VNPVALEPEREHLDENSPLGDLLRGVL	15.78	4	22	15.79	15.81	5.248	23.854	0.8697	Medium	15.79	15.8	4.922	22.375	0.8578	Medium	15.79	15.8	4.793	21.785	0.8567	Medium	15.78	15.8	7.333	33.331	0.8456	Medium	15.78	15.8	7.835	35.612	0.8483	Medium	15.78	15.8	7.738	35.172	0.8368	Medium	15.79	15.81	11.456	52.074	0.8213	Medium	15.79
Apo PLC (PL)	850	882	VNPVALEPEREHLDENSPLGDLLRGVLDVPACQ	16.3	4	27	16.27	16.54	5.333	19.752	0.7923	Medium	16.27	16.54	5.251	19.448	0.7878	Medium	16.27	16.54	4.93	18.26	0.7812	Medium	16.28	16.54	9.476	35.095	0.753	Medium	16.27	16.54	9.064	33.572	0.7893	Medium	16.27	16.54	8.8	32.592	0.7726	Medium	16.28	16.54	13.517	50.065	0.7559	Medium	16.28
Apo PLC (PL)	863	882	DENSPLGDLLRGVLDVPACQ	17.25	2	16	17.22	17.34	0.92	5.749	0.8759	Medium	17.22	17.34	0.916	5.724	0.8416	Medium	17.22	17.34	0.773	4.829	0.8749	Medium	17.22	17.34	3.922	24.515	0.8597	Medium	17.22	17.34	3.321	20.758	0.8748	Medium	17.22	17.34	3.236	20.224	0.865	Medium	17.23	17.34	7.682	48.011	0.8613	Medium	17.22
Apo PLC (PL)	863	882	DENSPLGDLLRGVLDVPACQ	17.25	3	16	17.18	17.37	0.897	5.606	0.9013	Medium	17.18	17.37	0.934	5.839	0.8468	Medium	17.18	17.37	0.852	5.326	0.9081	Medium	17.18	17.37	3.358	20.991	0.8903	Medium	17.18	17.37	3.392	21.202	0.8987	High	17.18	17.37	3.327	20.794	0.8843	Medium	17.18	17.38	7.801	48.753	0.8851	Medium	17.18
Apo PLC (PL)	883	894	IAIRPEGKNNRL	9	3	9	8.95	9.07	3.796	42.179	0.936	High	8.95	9.07	3.592	39.909	0.9439	High	8.95	9.07	3.478	38.644	0.936	High	8.95	9.07	5.516	61.293	0.9438	High	8.95	9.07	5.561	61.784	0.943	High	8.94	9.07	5.501	61.121	0.9379	High	8.95	9.07	6.08	67.551	0.9374	High	8.95
Apo PLC (PL)	883	896	IAIRPEGKNNRLFV	10.69	4	11	10.65	10.79	3.471	31.55	0.9328	High	10.65	10.79	3.315	30.138	0.9398	High	10.65	10.79	3.202	29.113	0.9335	High	10.65	10.79	5.675	51.593	0.9353	High	10.65	10.8	5.749	52.26	0.9369	High	10.65	10.79	5.587	50.791	0.937	High	10.65	10.79	6.347	57.701	0.9366	High	10.65
Apo PLC (PL)	883	897	IAIRPEGKNNRLFVF	12.22	4	12	12.14	12.33	3.225	26.873	0.9311	High	12.14	12.34	3.066	25.549	0.9259	High	12.14	12.34	2.898	24.15	0.9316	High	12.15	12.34	5.034	41.95	0.934	High	12.14	12.33	5.05	42.085	0.9296	Medium	12.14	12.33	4.944	41.204	0.9282	High	12.14	12.34	5.659	47.158	0.9203	High	12.14
Apo PLC (PL)	895	901	FVFSISM	14.8	1	5	14.77	14.92	0.043	0.857	0.9107	Medium	14.76	14.92	0.113	2.251	0.9109	Medium	14.76	14.92	0.059	1.18	0.9113	Medium	14.76	14.92	0.311	6.214	0.8997	Medium	14.76	14.92	0.322	6.434	0.9073	Medium	14.76	14.92	0.289	5.772	0.9106	Medium	14.76	14.92	0.917	18.334	0.9072	Medium	14.76
Apo PLC (PL)	895	901	FVFSISM	14.8	2	5	14.72	14.95	0.01	0.199	0.9317	High	14.72	14.95	0.102	2.039	0.9361	High	14.72	14.95	0.051	1.01	0.8982	High	14.73	14.94	0.216	4.325	0.9223	High	14.72	14.94	0.322	6.441	0.9086	High	14.71	14.95	0.215	4.301	0.9256	High	14.72	14.95	0.655	13.109	0.9308	High	14.74
Apo PLC (PL)	902	909	ASVAHWSL	12.24	2	6	12.16	12.38	2.207	36.784	0.9202	High	12.16	12.39	2.079	34.654	0.9363	High	12.16	12.39	1.949	32.478	0.9401	High	12.16	12.39	3.611	60.188	0.9306	High	12.16	12.38	3.654	60.902	0.9303	High	12.16	12.38	3.605	60.081	0.9235	High	12.16	12.39	3.739	62.321	0.9386	High	12.16
Apo PLC (PL)	910	916	DVAADSQ	7.56	1	5	7.54	7.65	0.839	16.775	0.7956	Medium	7.54	7.64	0.784	15.67	0.8393	Medium	7.54	7.64	0.812	16.245	0.8543	Medium	7.54	7.64	1.658	33.168	0.8702	Medium	7.54	7.64	1.758	35.165	0.865	Medium	7.54	7.64	1.656	33.121	0.8669	Medium	7.54	7.64	2.056	41.13	0.8551	Medium	7.54
Apo PLC (PL)	910	917	DVAADSQE	7.9	1	6	7.87	8.03	1.098	18.297	0.8784	Medium	7.87	8.03	1.04	17.335	0.904	Medium	7.87	8.03	0.983	16.39	0.9185	Medium	7.87	8.03	2.436	40.593	0.8858	Medium	7.87	8.03	2.442	40.699	0.9026	Medium	7.87	8.03	2.409	40.143	0.9022	Medium	7.87	8.03	2.797	46.623	0.8925	Medium	7.87
Apo PLC (PL)	910	921	DVAADSQEELQD	9.64	2	10	9.61	9.76	1.255	12.554	0.8688	Medium	9.61	9.76	1.538	15.383	0.8698	Medium	9.61	9.76	1.17	11.698	0.8835	Medium	9.61	9.76	3.12	31.196	0.878	Medium	9.61	9.76	3.093	30.926	0.8835	Medium	9.6	9.76	3.139	31.391	0.8634	Medium	9.61	9.76	3.928	39.277	0.8779	Medium	9.61
Apo PLC (PL)	922	928	WVKKIRE	8.29	2	5	8.23	8.39	0.158	3.165	0.8387	Medium	8.23	8.39	0.001	0.021	0.9185	Medium	8.23	8.39	0.027	0.545	0.8259	Medium	8.23	8.39	0.039	0.788	0.9212	Medium	8.23	8.39	0.066	1.318	0.8985	Medium	8.23	8.39	0.143	2.857	0.8723	Medium	8.23	8.39	0.017	0.331	0.9244	Medium	8.23
Apo PLC (PL)	922	934	WVKKIREVAQTAD	9.11	3	11	9.06	9.22	2.65	24.091	0.9277	High	9.05	9.21	2.536	23.051	0.9264	High	9.05	9.21	2.396	21.78	0.9027	High	9.06	9.22	4.003	36.391	0.91	High	9.06	9.22	3.967	36.061	0.9106	High	9.05	9.21	4.054	36.85	0.9047	High	9.06	9.21	4.61	41.909	0.9185	High	9.06
Apo PLC (PL)	922	937	WVKKIREVAQTADARL	10.21	4	14	10.2	10.32	5.837	41.693	0.9135	High	10.2	10.32	5.481	39.148	0.9131	High	10.2	10.32	5.479	39.139	0.8806	High	10.21	10.32	7.042	50.3	0.9105	High	10.21	10.33	7.06	50.432	0.9065	High	10.2	10.32	6.888	49.203	0.9031	High	10.21	10.32	7.642	54.588	0.913	High	10.21
Apo PLC (PL)	938	953	TEGKIMERRKKIALEL	9.95	3	14	9.93	10.03	6.43	45.928	0.8888	Medium	9.93	10.04	6.204	44.312	0.9145	High	9.93	10.04	5.991	42.79	0.901	High	9.93	10.04	7.658	54.699	0.9146	High	9.93	10.04	7.709	55.063	0.9095	High	9.92	10.03	7.748	55.345	0.9155	High	9.93	10.04	8.255	58.963	0.92	High	9.93
Apo PLC (PL)	957	968	VVYCRPVPFDEE	11.44	2	8	11.43	11.55	1.719	21.488	0.8969	High	11.43	11.55	1.66	20.746	0.9011	High	11.43	11.55	1.499	18.734	0.9102	High	11.43	11.55	2.261	28.258	0.898	High	11.43	11.54	2.235	27.934	0.9076	High	11.43	11.54	2.171	27.141	0.8867	High	11.43	11.55	2.676	33.455	0.8901	High	11.43
Apo PLC (PL)	957	973	VVYCRPVPFDEEKIGTE	11.25	3	13	11.18	11.28	2.753	21.176	0.8741	Medium	11.19	11.29	2.637	20.288	0.8873	Medium	11.19	11.29	2.426	18.662	0.8911	Medium	11.19	11.29	5.021	38.624	0.8891	Medium	11.19	11.29	5.074	39.033	0.8961	Medium	11.18	11.28	4.924	37.874	0.8869	Medium	11.19	11.29	6.558	50.444	0.8506	Medium	11.19
Apo PLC (PL)	957	976	VVYCRPVPFDEEKIGTERAC	10.85	4	16	10.84	11.03	4.545	28.408	0.8979	High	10.84	11.03	4.164	26.028	0.9046	High	10.84	11.03	3.964	24.776	0.9109	High	10.84	11.03	7.295	45.593	0.8984	High	10.85	11.02	7.387	46.17	0.8969	High	10.84	11.02	7.105	44.408	0.8952	High	10.84	11.03	8.757	54.732	0.8916	High	10.84
Apo PLC (PL)	957	977	VVYCRPVPFDEEKIGTERACY	11.28	3	17	11.28	11.33	4.922	28.95	0.8234	Medium	11.28	11.34	4.561	26.832	0.8285	Medium	11.28	11.34	4.518	26.575	0.8398	Medium	11.28	11.34	7.913	46.544	0.8287	Medium	11.28	11.34	8.06	47.414	0.8306	Medium	11.28	11.33	7.684	45.2	0.8286	Medium	11.28	11.34	9.049	53.232	0.8073	Medium	11.28
Apo PLC (PL)	977	1003	YRDMSSFPETKAEKYVNKAKGKKFLQY	10.29	4	24	10.34	10.37	2.298	9.574	0.8593	Medium	10.35	10.37	2.27	9.46	0.852	Medium	10.35	10.37	2.017	8.402	0.8717	High	10.35	10.37	5.465	22.771	0.8622	Medium	10.35	10.38	5.454	22.726	0.8487	Medium	10.34	10.37	5.373	22.389	0.8611	Medium	10.35	10.37	8.061	33.587	0.8286	Medium	10.35
Apo PLC (PL)	977	1008	YRDMSSFPETKAEKYVNKAKGKKFLQYNRLQL	10.64	4	29	10.62	10.84	2.063	7.115	0.8225	Medium	10.62	10.84	2.259	7.789	0.8593	Medium	10.62	10.84	1.888	6.511	0.8797	High	10.62	10.84	5.006	17.262	0.843	Medium	10.62	10.85	5.176	17.848	0.8444	Medium	10.61	10.84	4.965	17.12	0.833	Medium	10.62	10.84	7.485	25.809	0.841	Medium	10.62
Apo PLC (PL)	978	1008	RDMSSFPETKAEKYVNKAKGKKFLQYNRLQL	10.53	4	28	10.53	10.78	1.953	6.975	0.9009	High	10.52	10.78	2.16	7.715	0.9024	High	10.52	10.77	1.815	6.48	0.9248	High	10.53	10.78	5.061	18.077	0.9078	High	10.53	10.78	5.046	18.02	0.9032	High	10.52	10.77	4.954	17.692	0.9039	High	10.52	10.78	7.402	26.436	0.8974	High	10.52
Apo PLC (PL)	1007	1029	QLSRIYPKGQRLDSSNYDPLPMW	13.04	4	18	12.99	13.1	1.017	5.649	0.9075	High	12.99	13.1	1.009	5.608	0.9243	High	12.99	13.1	0.854	4.743	0.9178	High	12.99	13.1	1.479	8.218	0.9204	High	12.99	13.1	1.409	7.83	0.9244	High	12.99	13.1	1.47	8.165	0.9125	High	12.99	13.1	2.935	16.306	0.9075	High	12.99
Apo PLC (PL)	1007	1035	QLSRIYPKGQRLDSSNYDPLPMWICGSQL	14.55	4	24	14.44	14.69	0.976	4.065	0.9029	High	14.44	14.7	0.914	3.807	0.8953	High	14.44	14.7	0.953	3.971	0.9034	High	14.44	14.69	1.364	5.684	0.9003	High	14.44	14.69	1.395	5.813	0.894	High	14.44	14.69	1.328	5.534	0.9014	High	14.45	14.7	2.618	10.908	0.888	High	14.44
Apo PLC (PL)	1009	1018	SRIYPKGQRL	8.59	3	7	8.58	8.87	1.203	17.188	0.942	High	8.58	8.87	1.144	16.348	0.9417	High	8.58	8.87	1.055	15.078	0.9482	High	8.58	8.87	1.585	22.649	0.9461	High	8.58	8.87	1.56	22.287	0.9394	High	8.57	8.87	1.527	21.814	0.9406	High	8.58	8.87	2.465	35.212	0.9359	High	8.58
Apo PLC (PL)	1009	1029	SRIYPKGQRLDSSNYDPLPMW	12.92	4	16	12.9	12.95	0.965	6.033	0.9217	High	12.9	12.95	0.944	5.899	0.9234	High	12.9	12.95	0.821	5.133	0.9213	High	12.9	12.95	1.351	8.441	0.9148	High	12.89	12.95	1.36	8.502	0.9109	High	12.9	12.95	1.346	8.415	0.9091	High	12.9	12.95	2.732	17.073	0.9023	High	12.9
Apo PLC (PL)	1009	1034	SRIYPKGQRLDSSNYDPLPMWICGSQ	13.37	4	21	13.44	13.58	0.951	4.529	0.889	Medium	13.45	13.59	0.955	4.549	0.889	High	13.44	13.59	0.857	4.082	0.8936	High	13.45	13.59	1.412	6.722	0.8935	High	13.44	13.58	1.364	6.494	0.8972	High	13.44	13.58	1.423	6.777	0.8739	High	13.45	13.59	2.688	12.802	0.889	Medium	13.45
Apo PLC (PL)	1009	1035	SRIYPKGQRLDSSNYDPLPMWICGSQL	14.34	3	22	14.42	14.62	0.869	3.952	0.9289	High	14.42	14.62	0.86	3.907	0.9241	High	14.42	14.62	0.775	3.521	0.9131	High	14.42	14.62	1.315	5.98	0.924	High	14.41	14.62	1.273	5.786	0.9217	High	14.41	14.62	1.286	5.843	0.9226	High	14.42	14.62	2.47	11.228	0.92	High	14.42
Apo PLC (PL)	1009	1035	SRIYPKGQRLDSSNYDPLPMWICGSQL	14.34	4	22	14.39	14.64	0.834	3.792	0.9234	High	14.39	14.65	0.84	3.82	0.92	High	14.39	14.65	0.765	3.478	0.924	High	14.39	14.64	1.232	5.602	0.921	High	14.39	14.64	1.248	5.673	0.9232	High	14.39	14.64	1.252	5.69	0.9217	High	14.4	14.65	2.454	11.157	0.9201	High	14.39
Apo PLC (PL)	1019	1029	DSSNYDPLPMW	15.11	1	7	14.9	15.22	0.094	1.343	0.8619	Medium	14.9	15.22	0.108	1.548	0.8936	High	14.9	15.22	0.065	0.935	0.913	High	14.89	15.23	0.093	1.328	0.9052	High	14.89	15.22	0.115	1.644	0.873	Medium	14.89	15.22	0.14	2.004	0.8988	Medium	14.9	15.23	0.378	5.395	0.8828	Medium	14.9
Apo PLC (PL)	1019	1029	DSSNYDPLPMW	15.11	2	7	14.92	15.16	0.025	0.359	0.8887	Medium	14.92	15.16	0.027	0.381	0.8894	Medium	14.92	15.16	0.053	0.757	0.9044	Medium	14.92	15.16	0.086	1.226	0.8798	Medium	14.92	15.15	0.156	2.233	0.8513	Medium	14.92	15.15	0.125	1.779	0.8864	Medium	14.92	15.16	0.352	5.035	0.8779	Medium	14.92
Apo PLC (PL)	1019	1035	DSSNYDPLPMWICGSQL	16.45	2	13	16.4	16.53	0.154	1.185	0.8698	Medium	16.4	16.53	0.124	0.958	0.8888	Medium	16.4	16.53	0.082	0.632	0.8717	Medium	16.4	16.53	0.176	1.35	0.8731	Medium	16.4	16.53	0.121	0.933	0.8803	Medium	16.4	16.53	0.152	1.168	0.8962	Medium	16.4	16.54	0.371	2.857	0.8895	Medium	16.4
Apo PLC (PL)	1036	1049	VALNFQTPDKPMQM	11.87	2	10	11.78	12.06	0.414	4.14	0.9175	High	11.78	12.06	0.374	3.74	0.9218	High	11.78	12.06	0.375	3.752	0.9232	High	11.78	12.06	0.82	8.201	0.9195	High	11.78	12.05	0.823	8.232	0.9162	High	11.78	12.06	0.829	8.29	0.9151	High	11.78	12.06	0.826	8.262	0.9171	High	11.78
Apo PLC (PL)	1036	1049	VALNFQTPDKPMQM	11.87	3	10	11.84	11.99	0.406	4.056	0.9247	High	11.84	11.99	0.402	4.019	0.9204	High	11.84	11.99	0.393	3.929	0.9134	High	11.84	11.99	0.805	8.045	0.9241	High	11.84	11.99	0.839	8.385	0.9184	High	11.84	11.99	0.86	8.601	0.9018	High	11.84	11.99	0.814	8.145	0.9147	High	11.84
Apo PLC (PL)	1036	1053	VALNFQTPDKPMQMNQAL	12.19	2	14	12.03	12.23	0.428	3.06	0.9239	High	12.03	12.23	0.432	3.084	0.916	High	12.03	12.23	0.398	2.844	0.9127	High	12.04	12.23	0.804	5.743	0.9265	High	12.03	12.22	0.834	5.96	0.9265	High	12.03	12.22	0.919	6.567	0.9198	High	12.04	12.23	0.842	6.017	0.9157	High	12.04
Apo PLC (PL)	1039	1049	NFQTPDKPMQM	10.9	2	7	10.88	11.01	0.375	5.352	0.9107	Medium	10.88	11.01	0.384	5.484	0.9138	Medium	10.88	11.01	0.345	4.931	0.9206	Medium	10.89	11.01	0.835	11.929	0.9072	Medium	10.89	11.01	0.81	11.566	0.9079	High	10.88	11.01	0.849	12.127	0.9103	High	10.89	11.01	0.802	11.454	0.9024	Medium	10.89
Apo PLC (PL)	1040	1049	FQTPDKPMQM	10.75	2	6	10.72	10.81	0.407	6.776	0.895	Medium	10.72	10.81	0.372	6.201	0.8934	Medium	10.72	10.81	0.348	5.803	0.9077	Medium	10.72	10.81	0.815	13.59	0.8957	Medium	10.72	10.81	0.8	13.327	0.9063	Medium	10.71	10.81	0.809	13.487	0.8932	Medium	10.72	10.81	0.801	13.356	0.8878	Medium	10.72
Apo PLC (PL)	1054	1069	FMTGRHCGYVLQPSTM	11.22	2	13	11.21	11.38	1.756	13.507	0.8697	Medium	11.21	11.39	1.684	12.953	0.8928	High	11.21	11.39	1.541	11.858	0.8849	High	11.21	11.39	1.938	14.909	0.899	High	11.21	11.39	1.974	15.188	0.8924	High	11.21	11.38	1.959	15.072	0.8864	High	11.21	11.39	2.564	19.726	0.8874	High	11.21
Apo PLC (PL)	1054	1069	FMTGRHCGYVLQPSTM	11.22	3	13	11.21	11.35	1.755	13.503	0.9194	High	11.21	11.36	1.659	12.76	0.9185	High	11.21	11.35	1.58	12.155	0.9172	High	11.21	11.36	1.958	15.06	0.9208	High	11.21	11.36	1.979	15.226	0.917	High	11.21	11.35	1.958	15.059	0.9218	High	11.21	11.36	2.526	19.433	0.9237	High	11.21
Apo PLC (PL)	1054	1089	FMTGRHCGYVLQPSTMRDEAFDPFDKSSLRGLEPCA	12.41	4	31	12.36	12.65	4.21	13.58	0.8254	Medium	12.36	12.65	4.051	13.069	0.8341	Medium	12.36	12.65	3.956	12.76	0.8332	Medium	12.36	12.65	7.4	23.871	0.824	Medium	12.36	12.64	7.266	23.439	0.8157	Medium	12.36	12.64	7.115	22.951	0.8057	Medium	12.36	12.65	8.565	27.628	0.793	Medium	12.36
Apo PLC (PL)	1055	1069	MTGRHCGYVLQPSTM	10.72	3	12	10.72	10.8	1.788	14.9	0.8671	Medium	10.72	10.8	1.64	13.665	0.8685	Medium	10.72	10.8	1.662	13.85	0.8324	Medium	10.72	10.8	1.93	16.083	0.8887	Medium	10.72	10.8	1.956	16.299	0.8935	Medium	10.71	10.8	1.956	16.302	0.8709	Medium	10.72	10.8	2.436	20.298	0.871	Medium	10.72
Apo PLC (PL)	1055	1082	MTGRHCGYVLQPSTMRDEAFDPFDKSSL	12.24	4	24	12.19	12.31	3.129	13.036	0.8569	Medium	12.19	12.31	2.982	12.425	0.8707	Medium	12.19	12.31	2.915	12.146	0.8729	Medium	12.2	12.31	4.788	19.949	0.8674	Medium	12.19	12.31	4.888	20.369	0.876	Medium	12.19	12.31	4.782	19.925	0.8669	Medium	12.2	12.31	5.775	24.061	0.846	Medium	12.19
Apo PLC (PL)	1063	1069	VLQPSTM	10.16	1	4	10	10.12	1.851	46.265	0.8753	Medium	10	10.12	1.663	41.573	0.8776	Medium	10	10.12	1.677	41.927	0.893	Medium	10	10.12	1.755	43.871	0.8937	Medium	10.01	10.12	1.752	43.809	0.8959	Medium	10	10.12	1.792	44.795	0.8864	Medium	10	10.12	1.781	44.525	0.897	Medium	10
Apo PLC (PL)	1063	1082	VLQPSTMRDEAFDPFDKSSL	12.66	3	16	12.64	12.79	3.324	20.773	0.9097	High	12.64	12.79	3.078	19.235	0.919	High	12.64	12.79	3.02	18.878	0.9217	High	12.64	12.79	5.02	31.378	0.918	High	12.63	12.79	5.011	31.317	0.9159	High	12.64	12.79	4.907	30.672	0.9144	High	12.64	12.79	5.581	34.881	0.9044	High	12.64
Apo PLC (PL)	1070	1082	RDEAFDPFDKSSL	12.19	2	10	12.13	12.25	1.466	14.658	0.8783	Medium	12.14	12.25	1.355	13.552	0.8893	Medium	12.14	12.25	1.288	12.883	0.891	Medium	12.14	12.25	2.999	29.987	0.8917	Medium	12.13	12.25	3.024	30.243	0.8904	Medium	12.13	12.25	2.966	29.659	0.8862	Medium	12.14	12.25	3.479	34.792	0.8599	Medium	12.14
Apo PLC (PL)	1070	1082	RDEAFDPFDKSSL	12.19	3	10	12.13	12.28	1.408	14.078	0.9366	High	12.13	12.28	1.345	13.445	0.933	High	12.13	12.28	1.258	12.578	0.9374	High	12.13	12.28	2.921	29.206	0.9393	High	12.12	12.27	2.945	29.446	0.9355	High	12.12	12.27	2.898	28.975	0.9326	High	12.13	12.28	3.445	34.455	0.9329	High	12.13
Apo PLC (PL)	1070	1089	RDEAFDPFDKSSLRGLEPCA	12.29	4	16	12.23	12.39	2.669	16.679	0.9021	Medium	12.23	12.4	2.61	16.313	0.8991	Medium	12.23	12.4	2.389	14.933	0.9043	Medium	12.23	12.4	5.389	33.683	0.8854	Medium	12.22	12.39	5.466	34.163	0.8812	Medium	12.22	12.39	5.306	33.164	0.8818	Medium	12.23	12.4	6.195	38.718	0.8737	Medium	12.23
Apo PLC (PL)	1090	1109	ISIEVLGARHLPKNGRGIVC	10.96	4	17	10.89	11.09	1.687	9.924	0.9367	High	10.89	11.09	1.631	9.594	0.9356	High	10.89	11.09	1.495	8.795	0.9407	High	10.89	11.1	2.618	15.402	0.9228	High	10.9	11.09	2.627	15.456	0.9297	High	10.89	11.09	2.577	15.161	0.9282	High	10.89	11.1	3.628	21.344	0.9254	High	10.89
Apo PLC (PL)	1090	1113	ISIEVLGARHLPKNGRGIVCPFVE	12.08	3	20	12.02	12.16	1.492	7.46	0.8962	High	12.02	12.16	1.421	7.106	0.9076	High	12.02	12.16	1.316	6.582	0.9093	High	12.02	12.16	2.286	11.432	0.9073	High	12.01	12.16	2.288	11.438	0.9106	High	12.01	12.16	2.277	11.383	0.9005	High	12.02	12.16	3.243	16.213	0.8967	High	12.02
Apo PLC (PL)	1090	1113	ISIEVLGARHLPKNGRGIVCPFVE	12.08	4	20	11.99	12.05	1.48	7.399	0.9151	High	11.99	12.05	1.432	7.159	0.9221	High	11.99	12.05	1.357	6.784	0.9032	Medium	11.99	12.05	2.273	11.367	0.9204	High	11.99	12.05	2.249	11.246	0.9169	High	11.99	12.05	2.262	11.309	0.9113	High	11.99	12.05	3.277	16.387	0.8858	Medium	11.99
Apo PLC (PL)	1090	1115	ISIEVLGARHLPKNGRGIVCPFVEIE	12.67	3	22	12.68	12.72	1.431	6.503	0.8478	Medium	12.68	12.72	1.424	6.473	0.8568	Medium	12.68	12.72	1.328	6.034	0.8594	Medium	12.68	12.72	2.022	9.19	0.8752	Medium	12.68	12.72	2.068	9.4	0.8632	Medium	12.68	12.72	2.053	9.332	0.8604	Medium	12.68	12.72	3.039	13.813	0.8525	Medium	12.68
Apo PLC (PL)	1090	1115	ISIEVLGARHLPKNGRGIVCPFVEIE	12.67	4	22	12.61	12.79	1.453	6.603	0.8971	Medium	12.61	12.79	1.411	6.414	0.9027	High	12.61	12.79	1.304	5.928	0.9007	High	12.61	12.79	2.092	9.507	0.8968	High	12.6	12.79	2.118	9.629	0.8945	High	12.6	12.79	2.074	9.427	0.8963	High	12.61	12.79	3.05	13.865	0.8832	Medium	12.61
Apo PLC (PL)	1093	1113	EVLGARHLPKNGRGIVCPFVE	11.3	4	17	11.29	11.46	1.53	9.001	0.8402	Medium	11.3	11.46	1.396	8.211	0.8795	Medium	11.3	11.46	1.306	7.682	0.8724	Medium	11.3	11.47	2.29	13.471	0.8425	Medium	11.3	11.46	2.27	13.354	0.8538	Medium	11.29	11.46	2.238	13.167	0.8525	Medium	11.3	11.46	3.239	19.052	0.8248	Medium	11.3
Apo PLC (PL)	1114	1120	IEVAGAE	9.11	1	5	9.08	9.16	0.352	7.047	0.8677	Medium	9.08	9.16	0.341	6.822	0.8483	Medium	9.08	9.16	0.341	6.816	0.8661	Medium	9.08	9.16	0.802	16.036	0.86	Medium	9.08	9.16	0.805	16.104	0.8571	Medium	9.08	9.15	0.836	16.719	0.8187	Medium	9.08	9.16	0.994	19.888	0.8098	Medium	9.08
Apo PLC (PL)	1114	1130	IEVAGAEYDSTKQKTEF	10.53	2	15	10.54	10.63	1.159	7.73	0.7566	Medium	10.54	10.63	1.21	8.067	0.7454	Medium	10.54	10.63	1.069	7.129	0.7532	Medium	10.54	10.63	3.914	26.091	0.7898	Medium	10.54	10.64	4.005	26.703	0.7965	Medium	10.54	10.63	3.889	25.928	0.7837	Medium	10.54	10.63	5.759	38.392	0.7884	Medium	10.54
Apo PLC (PL)	1114	1130	IEVAGAEYDSTKQKTEF	10.53	3	15	10.63	10.64	1.136	7.573	0.809	Medium	10.62	10.64	1.155	7.7	0.7941	Medium	10.62	10.64	1.002	6.683	0.8145	Medium	10.63	10.64	3.871	25.806	0.8352	Medium	10.63	10.64	3.957	26.383	0.8427	Medium	10.62	10.64	3.865	25.764	0.8402	Medium	10.63	10.64	5.64	37.603	0.8311	Medium	10.63
Apo PLC (PL)	1116	1130	VAGAEYDSTKQKTEF	9.74	3	13	9.74	9.8	1.043	8.025	0.8971	Medium	9.74	9.8	1.093	8.404	0.8931	Medium	9.74	9.8	0.958	7.369	0.8984	Medium	9.74	9.8	3.916	30.122	0.8899	Medium	9.75	9.8	3.977	30.592	0.8885	Medium	9.74	9.8	3.848	29.603	0.8723	Medium	9.74	9.8	5.672	43.628	0.85	Medium	9.74
Apo PLC (PL)	1131	1137	VVDNGLN	8.74	1	5	8.75	8.87	0.071	1.418	0.9186	High	8.74	8.87	0.072	1.433	0.9077	High	8.74	8.87	0.078	1.569	0.9274	High	8.74	8.87	0.083	1.652	0.9155	High	8.75	8.87	0.085	1.698	0.9132	High	8.74	8.87	0.101	2.024	0.9061	High	8.74	8.87	0.195	3.904	0.8883	High	8.74
Apo PLC (PL)	1131	1147	VVDNGLNPVWPAKPFHF	13.3	3	12	13.27	13.45	0.907	7.559	0.9222	High	13.27	13.45	0.854	7.116	0.9221	High	13.27	13.45	0.794	6.615	0.9287	High	13.27	13.45	1.571	13.088	0.9165	High	13.26	13.45	1.6	13.334	0.9173	High	13.26	13.45	1.516	12.636	0.9187	High	13.27	13.45	1.909	15.912	0.9149	High	13.27
Apo PLC (PL)	1131	1154	VVDNGLNPVWPAKPFHFQISNPEF	13.94	2	18	13.87	13.99	0.996	5.531	0.854	Medium	13.87	13.99	1.068	5.934	0.8631	High	13.87	13.99	0.809	4.495	0.8706	Medium	13.87	13.99	2.138	11.876	0.8621	Medium	13.87	13.99	2.127	11.816	0.8667	High	13.87	13.99	2.074	11.523	0.8472	Medium	13.87	13.99	2.925	16.252	0.8498	Medium	13.87
Apo PLC (PL)	1131	1154	VVDNGLNPVWPAKPFHFQISNPEF	13.94	3	18	13.82	14.07	1.02	5.667	0.9083	High	13.81	14.07	1.072	5.957	0.9073	High	13.81	14.07	0.946	5.253	0.9212	High	13.82	14.07	2.126	11.813	0.9104	High	13.81	14.06	2.168	12.046	0.9058	High	13.81	14.06	2.077	11.537	0.9033	High	13.82	14.07	2.852	15.842	0.8975	High	13.81
Apo PLC (PL)	1131	1155	VVDNGLNPVWPAKPFHFQISNPEFA	13.66	3	19	13.62	13.82	1.055	5.552	0.9276	High	13.62	13.82	1.111	5.849	0.9304	High	13.62	13.82	0.955	5.026	0.9296	High	13.62	13.82	2.128	11.198	0.9345	High	13.62	13.82	2.203	11.593	0.9278	High	13.62	13.82	2.147	11.301	0.9274	High	13.62	13.82	2.864	15.071	0.9295	High	13.62
Apo PLC (PL)	1131	1156	VVDNGLNPVWPAKPFHFQISNPEFAF	14.85	3	20	14.87	15.15	1.075	5.377	0.9104	High	14.86	15.15	1.1	5.501	0.9008	High	14.86	15.15	0.95	4.751	0.902	High	14.86	15.15	2.105	10.524	0.9135	High	14.86	15.15	2.182	10.911	0.908	High	14.86	15.15	2.118	10.592	0.9095	High	14.86	15.15	2.903	14.515	0.904	High	14.86
Apo PLC (PL)	1138	1147	PVWPAKPFHF	12.67	3	6	12.59	12.8	0.785	13.089	0.9369	High	12.59	12.8	0.727	12.124	0.9357	High	12.59	12.8	0.689	11.488	0.9518	High	12.59	12.8	1.402	23.366	0.9468	High	12.59	12.79	1.458	24.303	0.9437	High	12.59	12.8	1.394	23.24	0.9373	High	12.59	12.8	1.71	28.501	0.9274	High	12.59
Apo PLC (PL)	1138	1154	PVWPAKPFHFQISNPEF	13.37	3	12	13.31	13.57	0.947	7.89	0.9281	High	13.31	13.57	0.962	8.015	0.9297	High	13.31	13.57	0.846	7.048	0.9417	High	13.31	13.57	2.002	16.681	0.9335	High	13.31	13.57	2.029	16.909	0.9266	High	13.31	13.57	1.945	16.208	0.929	High	13.31	13.57	2.723	22.689	0.9228	High	13.31
Apo PLC (PL)	1138	1155	PVWPAKPFHFQISNPEFA	12.96	3	13	13.12	13.29	0.951	7.313	0.9088	Medium	13.13	13.29	0.936	7.199	0.8954	High	13.13	13.29	0.83	6.387	0.8907	High	13.13	13.3	2.041	15.701	0.9007	High	13.12	13.29	2.038	15.679	0.8968	High	13.12	13.29	1.99	15.311	0.8877	High	13.13	13.29	2.705	20.807	0.8939	Medium	13.13
Apo PLC (PL)	1138	1156	PVWPAKPFHFQISNPEFAF	14.56	3	14	14.42	14.82	0.975	6.966	0.934	High	14.42	14.82	0.979	6.992	0.9266	High	14.42	14.82	0.851	6.081	0.9363	High	14.42	14.82	1.978	14.125	0.9304	High	14.42	14.82	2.019	14.421	0.9302	High	14.42	14.82	1.984	14.169	0.9314	High	14.42	14.82	2.723	19.448	0.929	High	14.42
Apo PLC (PL)	1138	1156	PVWPAKPFHFQISNPEFAF	14.56	4	14	14.44	14.77	1.011	7.224	0.9028	High	14.44	14.77	0.96	6.859	0.902	High	14.44	14.77	0.877	6.262	0.9312	High	14.44	14.77	1.989	14.204	0.917	High	14.44	14.77	2.026	14.473	0.9149	High	14.44	14.77	1.963	14.02	0.9036	High	14.45	14.77	2.664	19.029	0.8893	High	14.44
Apo PLC (PL)	1148	1154	QISNPEF	11.02	1	4	11.05	11.13	0.079	1.964	0.8789	Medium	11.05	11.13	0.112	2.801	0.8569	Medium	11.05	11.13	0.08	1.998	0.8668	Medium	11.05	11.13	0.149	3.723	0.8844	Medium	11.05	11.13	0.124	3.093	0.8951	Medium	11.05	11.12	0.123	3.074	0.9004	Medium	11.05	11.13	0.5	12.51	0.8577	Medium	11.05
Apo PLC (PL)	1148	1156	QISNPEFAF	13.19	1	6	13.19	13.25	0.101	1.683	0.8395	Medium	13.19	13.25	0.153	2.547	0.8544	Medium	13.19	13.25	0.085	1.413	0.8975	Medium	13.19	13.25	0.126	2.099	0.8769	Medium	13.19	13.25	0.1	1.665	0.8719	High	13.19	13.25	0.118	1.962	0.8648	Medium	13.19	13.25	0.53	8.838	0.8374	Medium	13.19
Apo PLC (PL)	1148	1156	QISNPEFAF	13.19	2	6	13.17	13.29	0.062	1.026	0.895	High	13.17	13.29	0.113	1.882	0.8785	High	13.17	13.29	0.071	1.178	0.9156	High	13.17	13.3	0.082	1.362	0.8955	High	13.16	13.29	0.11	1.831	0.91	High	13.16	13.29	0.113	1.884	0.9049	High	13.17	13.29	0.52	8.671	0.8681	High	13.17
Apo PLC (PL)	1156	1162	FLRFVVY	13.67	2	5	13.59	13.76	0.04	0.794	0.8589	Medium	13.6	13.76	0.002	0.044	0.8801	Medium	13.6	13.76	0.002	0.034	0.8731	Medium	13.6	13.76	0.013	0.26	0.8346	Medium	13.59	13.75	0.001	0.025	0.8339	Medium	13.59	13.75	0.002	0.038	0.8398	Medium	13.6	13.76	0.001	0.026	0.8851	Medium	13.6
Apo PLC (PL)	1158	1166	RFVVYEEDM	11.66	2	7	11.66	11.73	0.372	5.318	0.876	Medium	11.66	11.73	0.341	4.866	0.8772	Medium	11.66	11.73	0.311	4.436	0.8776	Medium	11.66	11.73	0.841	12.009	0.8798	Medium	11.65	11.73	0.849	12.121	0.8813	Medium	11.65	11.73	0.834	11.916	0.886	Medium	11.66	11.73	0.94	13.431	0.8565	Medium	11.66
Apo PLC (PL)	1160	1166	VVYEEDM	10.58	1	5	10.53	10.75	0.36	7.206	0.9316	High	10.53	10.75	0.381	7.629	0.9294	High	10.53	10.75	0.344	6.886	0.8732	High	10.53	10.75	0.869	17.384	0.9366	High	10.54	10.75	0.891	17.814	0.9224	High	10.53	10.75	0.895	17.891	0.9249	High	10.53	10.75	0.919	18.379	0.9164	High	10.53
Apo PLC (PL)	1167	1172	FSDQNF	11.11	1	4	11.06	11.18	0.974	24.347	0.918	Medium	11.06	11.18	0.937	23.427	0.9095	Medium	11.06	11.18	0.886	22.143	0.9323	Medium	11.06	11.18	1.418	35.439	0.9257	Medium	11.06	11.18	1.45	36.254	0.9186	Medium	11.06	11.17	1.375	34.378	0.9135	Medium	11.06	11.18	2.07	51.738	0.914	Medium	11.06
Apo PLC (PL)	1167	1199	FSDQNFLAQATFPVKGLKTGYRAVPLKNNYSED	12.03	4	29	11.93	12.06	1.284	4.428	0.9179	High	11.93	12.06	1.34	4.622	0.909	High	11.93	12.06	1.211	4.177	0.9047	High	11.93	12.06	2.912	10.041	0.9168	High	11.92	12.05	2.925	10.086	0.9115	High	11.92	12.06	2.891	9.971	0.9114	High	11.93	12.06	4.664	16.082	0.9099	High	11.93
Apo PLC (PL)	1173	1199	LAQATFPVKGLKTGYRAVPLKNNYSED	10.42	3	23	10.42	10.67	0.275	1.195	0.923	High	10.41	10.67	0.361	1.568	0.907	High	10.41	10.67	0.275	1.198	0.9385	High	10.42	10.67	1.514	6.583	0.9282	High	10.42	10.67	1.501	6.524	0.9274	High	10.41	10.66	1.474	6.408	0.9236	High	10.42	10.67	2.742	11.924	0.9218	Medium	10.42
Apo PLC (PL)	1173	1199	LAQATFPVKGLKTGYRAVPLKNNYSED	10.42	4	23	10.41	10.55	0.248	1.078	0.9034	High	10.41	10.55	0.366	1.591	0.8994	High	10.41	10.55	0.294	1.277	0.9207	High	10.41	10.55	1.514	6.582	0.8953	Medium	10.41	10.55	1.482	6.443	0.8967	Medium	10.4	10.54	1.477	6.421	0.8981	Medium	10.41	10.55	2.688	11.689	0.8841	Medium	10.41
Apo PLC (PL)	1179	1199	PVKGLKTGYRAVPLKNNYSED	9.31	4	18	9.29	9.48	0.244	1.354	0.9312	High	9.29	9.48	0.314	1.744	0.9205	High	9.29	9.48	0.271	1.503	0.9342	High	9.29	9.48	1.43	7.946	0.9271	High	9.29	9.49	1.445	8.025	0.9277	High	9.29	9.48	1.428	7.936	0.9254	High	9.29	9.48	2.088	11.602	0.9264	High	9.29
Apo PLC (PL)	1206	1212	LIKIDIF	13.97	2	5	13.87	14.07	0.038	0.758	0.9415	Medium	13.87	14.07	0.104	2.075	0.935	High	13.87	14.07	0.026	0.526	0.9129	High	13.87	14.08	0.076	1.522	0.9283	High	13.87	14.07	0.071	1.422	0.944	High	13.87	14.07	0.071	1.416	0.9373	High	13.87	14.08	0.46	9.195	0.9178	High	13.87
Apo PLC (PL)	1206	1229	LIKIDIFPAKQENGDLSPFSGTSL	13.45	2	20	13.59	13.86	9.046	45.23	0.9076	High	13.6	13.86	8.32	41.6	0.904	High	13.6	13.86	8.431	42.157	0.8862	High	13.6	13.86	9.301	46.506	0.9174	High	13.59	13.85	9.519	47.593	0.9094	High	13.59	13.85	9.109	45.547	0.9085	High	13.6	13.86	9.679	48.394	0.9116	High	13.6
Apo PLC (PL)	1206	1229	LIKIDIFPAKQENGDLSPFSGTSL	13.45	3	20	13.46	13.86	9.023	45.113	0.9004	High	13.45	13.86	8.32	41.599	0.9168	High	13.45	13.86	8.406	42.03	0.8807	High	13.45	13.86	9.281	46.403	0.8998	High	13.46	13.85	9.497	47.485	0.9034	High	13.46	13.85	9.059	45.294	0.8964	High	13.45	13.86	9.672	48.36	0.8933	High	13.45
Apo PLC (PL)	1206	1229	LIKIDIFPAKQENGDLSPFSGTSL	13.45	4	20	13.69	13.87	8.89	44.448	0.9179	High	13.69	13.87	8.12	40.601	0.9104	High	13.69	13.87	8.289	41.444	0.8882	High	13.69	13.87	9.21	46.05	0.9205	High	13.68	13.87	9.344	46.722	0.9127	High	13.68	13.87	9.039	45.195	0.9135	High	13.69	13.87	9.511	47.556	0.9192	High	13.69
Apo PLC (PL)	1207	1229	IKIDIFPAKQENGDLSPFSGTSL	13.24	2	19	12.97	13.37	8.988	47.304	0.8793	Medium	12.97	13.36	8.275	43.555	0.8786	Medium	12.97	13.36	8.459	44.522	0.873	Medium	12.96	13.36	9.322	49.063	0.8864	High	12.96	13.36	9.458	49.781	0.9071	High	12.96	13.37	9.04	47.58	0.8968	High	12.96	13.36	9.619	50.626	0.8837	Medium	12.97
Apo PLC (PL)	1207	1229	IKIDIFPAKQENGDLSPFSGTSL	13.24	3	19	12.97	13.37	9.084	47.809	0.9242	High	12.97	13.36	8.322	43.802	0.9193	High	12.97	13.36	8.509	44.785	0.8852	High	12.96	13.36	9.274	48.812	0.8963	High	12.96	13.36	9.46	49.789	0.8917	High	12.96	13.37	9.157	48.195	0.9127	High	12.96	13.36	9.641	50.745	0.885	High	12.97
Apo PLC (PL)	1230	1250	RERGSDASGQLFHGRAREGSF	9.58	4	19	9.55	9.73	10.598	55.781	0.862	Medium	9.55	9.73	9.814	51.652	0.8395	Medium	9.55	9.73	10.065	52.974	0.8179	Medium	9.55	9.74	10.111	53.218	0.8575	Medium	9.55	9.74	10	52.634	0.8563	Medium	9.55	9.73	10.136	53.347	0.8419	Medium	9.55	9.74	9.912	52.17	0.8506	Medium	9.55
Apo PLC (PL)	1251	1261	ESRYQQPFEDF	12.51	2	8	12.48	12.63	5.544	69.302	0.9222	High	12.48	12.62	5.137	64.207	0.9093	High	12.48	12.62	5.239	65.491	0.8773	Medium	12.48	12.62	5.459	68.241	0.9215	High	12.48	12.62	5.527	69.093	0.9147	High	12.48	12.62	5.434	67.93	0.9176	High	12.48	12.62	5.449	68.115	0.9207	High	12.48
Apo PLC (PL)	1261	1272	FRISQEHLADHF	10.91	4	10	10.87	10.98	4.611	46.112	0.8423	Medium	10.87	10.99	4.191	41.908	0.8412	Medium	10.87	10.98	4.399	43.989	0.8238	Medium	10.87	10.99	4.5	45.004	0.8473	Medium	10.87	10.98	4.461	44.613	0.8755	Medium	10.86	10.98	4.396	43.957	0.876	Medium	10.87	10.99	4.391	43.908	0.8561	Medium	10.87
Apo PLC (PL)	1296	1301	ISEEDL	10.58	1	4	10.58	10.64	2.111	52.787	0.8893	Medium	10.56	10.61	1.946	48.657	0.8591	Medium	10.58	10.64	1.955	48.869	0.894	Medium	10.58	10.64	2.423	60.582	0.8934	Medium	10.59	10.64	2.421	60.535	0.8932	Medium	10.58	10.64	2.4	60.007	0.8869	Medium	10.58	10.64	2.948	73.695	0.8697	Medium	10.58
PLC + Compound 2 (CB)	-6	19	YKKAGSAMAGAASPCANGCGPGAPSD	9.21	3	21	9.17	9.27	14.101	67.146	0.8804	Medium	9.17	9.27	14.223	67.73	0.8351	Medium	9.17	9.27	14.464	68.876	0.8575	High	9.17	9.27	14.688	69.944	0.8632	Medium	9.17	9.27	14.678	69.896	0.8916	High	9.17	9.27	14.431	68.718	0.8829	High	9.17	9.27	14.895	70.926	0.8368	Medium	9.17
PLC + Compound 2 (CB)	-6	20	YKKAGSAMAGAASPCANGCGPGAPSDA	9.33	3	22	9.25	9.44	15.16	68.908	0.8606	High	9.25	9.44	14.569	66.222	0.8669	High	9.25	9.44	15.069	68.494	0.8844	High	9.24	9.44	15.064	68.472	0.8778	High	9.25	9.44	15.142	68.826	0.8988	High	9.25	9.44	14.921	67.822	0.8899	High	9.25	9.44	15.287	69.487	0.8617	Medium	9.25
PLC + Compound 2 (CB)	-6	25	YKKAGSAMAGAASPCANGCGPGAPSDAEVLHL	11.45	3	27	11.42	11.54	15.237	56.435	0.8128	Medium	11.42	11.54	14.473	53.605	0.8252	Medium	11.42	11.54	15.12	56	0.8444	Medium	11.42	11.54	17.906	66.317	0.8162	Medium	11.42	11.54	17.901	66.299	0.8394	Medium	11.42	11.54	17.46	64.667	0.832	Medium	11.42	11.54	18.408	68.176	0.7849	Medium	11.42
PLC + Compound 2 (CB)	-6	25	YKKAGSAMAGAASPCANGCGPGAPSDAEVLHL	11.45	4	27	11.42	11.57	15.222	56.376	0.7684	Medium	11.42	11.57	14.434	53.461	0.7671	Medium	11.42	11.57	14.98	55.48	0.7534	Medium	11.42	11.56	17.757	65.768	0.7563	Medium	11.42	11.57	17.81	65.962	0.7844	Medium	11.42	11.56	17.172	63.601	0.7448	Medium	11.42	11.57	18.128	67.142	0.7737	Medium	11.42
PLC + Compound 2 (CB)	24	35	HLCRSLEVGTVM	10.97	3	10	10.97	11.04	0.382	3.817	0.8096	Medium	10.97	11.05	0.341	3.413	0.8151	Medium	10.97	11.05	0.475	4.75	0.8301	Medium	10.97	11.04	2.923	29.228	0.7931	Medium	10.97	11.05	2.919	29.19	0.8154	Medium	10.97	11.04	2.839	28.389	0.8192	Medium	10.97	11.05	4.527	45.268	0.7652	Medium	10.97
PLC + Compound 2 (CB)	26	37	CRSLEVGTVMTL	12.51	2	10	12.43	12.57	0.309	3.091	0.9272	High	12.43	12.57	0.311	3.108	0.9122	High	12.43	12.57	0.392	3.924	0.9193	High	12.42	12.57	2.563	25.629	0.9256	High	12.44	12.59	2.658	26.576	0.9155	High	12.43	12.57	2.838	28.384	0.9188	High	12.43	12.57	4.557	45.571	0.9234	High	12.43
PLC + Compound 2 (CB)	38	55	FYSKKSQRPERKTFQVKL	9.37	3	15	9.33	9.47	1.749	11.661	0.844	Medium	9.33	9.47	1.667	11.113	0.8913	High	9.33	9.47	1.819	12.127	0.9202	High	9.33	9.46	3.368	22.454	0.8753	Medium	9.33	9.47	3.415	22.768	0.9078	High	9.33	9.47	3.461	23.075	0.9052	High	9.33	9.47	3.851	25.674	0.8723	Medium	9.33
PLC + Compound 2 (CB)	38	55	FYSKKSQRPERKTFQVKL	9.37	4	15	9.32	9.51	1.649	10.995	0.9233	High	9.32	9.51	1.554	10.362	0.9245	High	9.32	9.51	1.725	11.502	0.9335	High	9.32	9.5	3.271	21.806	0.9132	High	9.32	9.51	3.319	22.124	0.9146	High	9.32	9.51	3.355	22.366	0.9148	High	9.32	9.51	3.805	25.365	0.9107	Medium	9.32
PLC + Compound 2 (CB)	38	57	FYSKKSQRPERKTFQVKLET	9.21	4	17	9.15	9.26	2.56	15.056	0.9153	High	9.15	9.26	2.45	14.411	0.9181	High	9.15	9.26	2.708	15.932	0.9377	High	9.14	9.25	4.981	29.297	0.8977	High	9.15	9.26	5.074	29.848	0.9187	High	9.15	9.26	4.994	29.379	0.9201	High	9.15	9.26	5.557	32.688	0.9006	High	9.15
PLC + Compound 2 (CB)	56	74	ETRQITWSRGADKIEGAID	10.69	4	17	10.68	10.8	4.19	24.647	0.9172	High	10.68	10.8	3.97	23.352	0.9205	High	10.68	10.8	4.343	25.549	0.918	High	10.68	10.8	6.486	38.154	0.9051	High	10.68	10.8	6.637	39.042	0.9073	High	10.68	10.8	6.331	37.24	0.904	High	10.68	10.8	8.075	47.503	0.8858	High	10.69
PLC + Compound 2 (CB)	75	89	IREIKEIRPGKTSRD	8.03	4	12	8.1	8.25	0.955	7.961	0.942	High	8.1	8.25	0.898	7.482	0.9403	High	8.1	8.25	1.078	8.984	0.9576	High	8.09	8.24	2.817	23.477	0.925	High	8.1	8.25	2.95	24.585	0.9319	High	8.1	8.25	2.957	24.643	0.9426	High	8.1	8.25	3.549	29.574	0.9356	High	8.1
PLC + Compound 2 (CB)	78	89	IKEIRPGKTSRD	7.65	4	9	7.6	7.74	0.807	8.968	0.9337	High	7.6	7.75	0.798	8.871	0.9287	High	7.6	7.75	0.97	10.78	0.9406	High	7.6	7.74	2.58	28.668	0.9278	High	7.6	7.75	2.733	30.368	0.9308	High	7.6	7.75	2.812	31.24	0.9311	High	7.6	7.74	2.869	31.874	0.9316	High	7.6
PLC + Compound 2 (CB)	90	106	FDRYQEDPAFRPDQSHC	10.02	3	13	9.92	10.08	4.264	32.799	0.8621	Medium	9.92	10.08	3.987	30.67	0.8642	Medium	9.92	10.08	4.686	36.044	0.8787	Medium	9.92	10.07	6.576	50.584	0.846	Medium	9.92	10.08	6.708	51.603	0.8729	Medium	9.92	10.08	6.699	51.528	0.8752	Medium	9.92	10.08	6.903	53.101	0.8514	Medium	9.92
PLC + Compound 2 (CB)	90	107	FDRYQEDPAFRPDQSHCF	11.18	4	14	11.12	11.22	3.847	27.479	0.9147	Medium	11.12	11.22	3.642	26.011	0.912	High	11.12	11.22	4.295	30.68	0.9093	Medium	11.12	11.22	5.977	42.693	0.8945	Medium	11.12	11.22	6.134	43.815	0.903	Medium	11.12	11.22	6.023	43.024	0.899	Medium	11.12	11.22	6.177	44.119	0.8926	Medium	11.12
PLC + Compound 2 (CB)	108	114	VILYGME	12.19	1	5	12.15	12.29	0.217	4.34	0.9158	High	12.15	12.29	0.228	4.567	0.9229	High	12.15	12.29	0.288	5.754	0.9392	High	12.15	12.28	0.78	15.606	0.916	High	12.15	12.29	0.781	15.611	0.9196	High	12.15	12.29	0.829	16.576	0.9275	High	12.15	12.29	0.858	17.157	0.9034	High	12.16
PLC + Compound 2 (CB)	115	122	FRLKTLSL	11.87	2	6	11.8	11.92	0.066	1.099	0.9245	High	11.8	11.92	0.069	1.152	0.9424	High	11.8	11.92	0.052	0.864	0.9482	High	11.8	11.91	0.353	5.889	0.9364	High	11.8	11.92	0.386	6.436	0.9327	Medium	11.8	11.92	0.451	7.51	0.9186	High	11.8	11.92	1.054	17.571	0.943	Medium	11.8
PLC + Compound 2 (CB)	115	132	FRLKTLSLQATSEDEVNM	11.76	3	16	11.7	11.86	1.608	10.053	0.9086	High	11.7	11.86	1.619	10.122	0.9017	High	11.7	11.86	1.748	10.927	0.9221	High	11.7	11.86	2.78	17.373	0.902	High	11.7	11.86	2.911	18.197	0.9024	High	11.7	11.86	3.224	20.148	0.9044	High	11.7	11.86	4.627	28.922	0.8893	Medium	11.7
PLC + Compound 2 (CB)	116	122	RLKTLSL	10.64	2	5	10.59	10.71	0.039	0.774	0.8814	Medium	10.59	10.71	0.05	0.991	0.9026	Medium	10.59	10.71	0.043	0.867	0.9125	Medium	10.59	10.7	0.091	1.812	0.8968	Medium	10.59	10.71	0.052	1.034	0.9011	Medium	10.59	10.71	0.123	2.453	0.9095	Medium	10.59	10.71	0.21	4.2	0.898	Medium	10.59
PLC + Compound 2 (CB)	123	132	QATSEDEVNM	9.85	1	8	9.82	10.01	1.491	18.64	0.8987	Medium	9.82	10.01	1.431	17.884	0.9002	High	9.82	10.01	1.61	20.121	0.9267	High	9.81	10.01	2.363	29.533	0.9068	High	9.82	10.01	2.443	30.538	0.9117	High	9.82	10.01	2.572	32.153	0.9126	High	9.82	10.01	3.724	46.549	0.8919	Medium	9.82
PLC + Compound 2 (CB)	123	132	QATSEDEVNM	9.85	2	8	9.83	9.99	1.44	18.004	0.933	Medium	9.83	10	1.443	18.038	0.9263	High	9.83	10	1.544	19.299	0.9412	Medium	9.82	9.99	2.344	29.297	0.8841	Medium	9.83	10	2.426	30.325	0.9139	Medium	9.83	10	2.581	32.258	0.8948	Medium	9.83	10	3.695	46.186	0.8638	Medium	9.83
PLC + Compound 2 (CB)	132	140	MWIKGLTWL	15.79	2	7	15.75	16.09	0.049	0.695	0.9183	High	15.75	15.94	0.03	0.425	0.9101	High	15.75	16.09	0.06	0.863	0.9454	High	15.74	16.09	0.05	0.715	0.92	High	15.75	16.09	0.039	0.563	0.9333	High	15.75	16.09	0.078	1.114	0.933	High	15.75	16.09	0.122	1.736	0.9188	High	15.75
PLC + Compound 2 (CB)	133	140	WIKGLTWL	15.21	2	6	15.19	15.36	0.014	0.232	0.9168	High	15.19	15.36	0.022	0.361	0.9226	High	15.19	15.36	0.004	0.073	0.9246	High	15.17	15.34	0.256	4.26	0.832	Medium	15.19	15.36	0.029	0.484	0.8471	Medium	15.19	15.36	0.053	0.889	0.9034	High	15.19	15.36	0.072	1.206	0.9183	High	15.19
PLC + Compound 2 (CB)	133	142	WIKGLTWLME	15.53	2	8	15.53	15.64	0.078	0.976	0.8926	Medium	15.53	15.63	0.011	0.14	0.8992	Medium	15.53	15.64	0.005	0.065	0.9113	Medium	15.52	15.63	0.061	0.76	0.8981	Medium	15.53	15.64	0.071	0.893	0.9116	Medium	15.53	15.64	0.116	1.448	0.907	Medium	15.53	15.64	0.285	3.56	0.8919	Medium	15.53
PLC + Compound 2 (CB)	141	161	MEDTLQAPTPLQIERWLRKQF	15.06	3	17	15.02	15.23	0.133	0.784	0.9228	High	15.02	15.24	0.128	0.752	0.9206	High	15.02	15.23	0.118	0.695	0.9323	High	15.01	15.23	0.578	3.402	0.9123	High	15.02	15.23	0.591	3.479	0.9091	High	15.02	15.23	0.988	5.811	0.8881	High	15.02	15.23	2.177	12.804	0.9047	High	15.02
PLC + Compound 2 (CB)	141	161	MEDTLQAPTPLQIERWLRKQF	15.06	4	17	15.01	15.21	0.103	0.609	0.916	High	15.01	15.21	0.11	0.645	0.9328	High	15.01	15.21	0.071	0.417	0.9372	High	15	15.21	0.537	3.157	0.9189	High	15.01	15.21	0.559	3.291	0.9175	High	15.01	15.21	0.882	5.187	0.8992	High	15.01	15.21	2.195	12.914	0.9201	High	15.01
PLC + Compound 2 (CB)	141	162	MEDTLQAPTPLQIERWLRKQFY	15.22	3	18	15.23	15.34	0.107	0.594	0.9134	Medium	15.24	15.34	0.141	0.782	0.9196	Medium	15.23	15.34	0.108	0.598	0.9321	Medium	15.23	15.34	0.556	3.09	0.9218	Medium	15.23	15.34	0.65	3.613	0.9123	Medium	15.23	15.34	0.92	5.112	0.9121	Medium	15.23	15.34	2.586	14.364	0.8987	Medium	15.24
PLC + Compound 2 (CB)	141	162	MEDTLQAPTPLQIERWLRKQFY	15.22	4	18	15.18	15.47	0.118	0.657	0.9284	High	15.19	15.47	0.123	0.681	0.9343	High	15.18	15.47	0.097	0.538	0.9482	High	15.18	15.47	0.589	3.271	0.9344	High	15.18	15.47	0.715	3.974	0.9088	High	15.18	15.47	0.835	4.637	0.9126	High	15.18	15.47	2.605	14.474	0.9257	High	15.19
PLC + Compound 2 (CB)	143	161	DTLQAPTPLQIERWLRKQF	14.96	4	15	14.9	14.99	0.07	0.466	0.8901	Medium	14.9	14.99	0.096	0.639	0.9172	High	14.9	14.99	0.146	0.972	0.9304	High	14.89	14.99	0.53	3.532	0.9007	High	14.9	14.99	0.545	3.636	0.8832	Medium	14.9	14.99	0.856	5.707	0.9092	High	14.9	14.99	2.166	14.44	0.8702	Medium	14.9
PLC + Compound 2 (CB)	144	161	TLQAPTPLQIERWLRKQF	14.74	4	14	14.67	14.77	0.068	0.484	0.8796	Medium	14.67	14.77	0.149	1.067	0.9164	High	14.67	14.77	0.149	1.062	0.916	High	14.67	14.77	0.426	3.041	0.9007	High	14.67	14.77	0.559	3.996	0.9037	High	14.67	14.77	0.954	6.812	0.9027	High	14.67	14.77	1.886	13.472	0.8585	High	14.67
PLC + Compound 2 (CB)	162	181	YSVDRNREDRISAKDLKNML	10.85	4	18	10.83	10.98	2.642	14.68	0.9048	High	10.83	10.98	2.537	14.095	0.9109	High	10.83	10.98	2.997	16.653	0.9166	High	10.82	10.97	5.381	29.895	0.8915	High	10.83	10.98	5.687	31.595	0.9013	High	10.83	10.98	5.962	33.121	0.8955	High	10.83	10.98	7.489	41.605	0.8866	Medium	10.83
PLC + Compound 2 (CB)	182	193	SQVNYRVPNMRF	11.49	3	9	11.47	11.62	3.176	35.29	0.924	High	11.47	11.62	3.05	33.889	0.9202	High	11.47	11.62	3.319	36.875	0.911	High	11.47	11.62	4.625	51.387	0.915	High	11.47	11.62	4.661	51.791	0.908	High	11.47	11.62	4.777	53.083	0.9126	High	11.47	11.63	5.785	64.28	0.912	High	11.47
PLC + Compound 2 (CB)	185	193	NYRVPNMRF	11.39	3	6	11.34	11.48	3.122	52.027	0.9368	High	11.34	11.48	3.012	50.205	0.9345	High	11.34	11.48	3.184	53.064	0.9051	High	11.33	11.48	4.423	73.719	0.9234	High	11.34	11.48	4.449	74.15	0.9233	High	11.34	11.48	4.475	74.583	0.9237	High	11.34	11.48	4.688	78.141	0.931	High	11.34
PLC + Compound 2 (CB)	186	193	YRVPNMRF	11.39	3	5	11.33	11.47	3.122	62.442	0.9119	High	11.33	11.47	3.013	60.25	0.9139	High	11.33	11.47	3.226	64.515	0.896	High	11.33	11.47	4.381	87.615	0.8886	High	11.33	11.47	4.341	86.817	0.9068	High	11.33	11.47	4.301	86.024	0.9133	High	11.33	11.47	4.387	87.731	0.9036	High	11.33
PLC + Compound 2 (CB)	194	201	LRERLTDL	10.42	2	6	10.4	10.46	3.084	51.405	0.8831	Medium	10.4	10.47	2.964	49.404	0.8749	Medium	10.4	10.44	3.294	54.898	0.9269	Medium	10.42	10.47	4.56	76.008	0.9148	Medium	10.4	10.45	4.636	77.27	0.918	Medium	10.4	10.44	4.59	76.504	0.9203	Medium	10.4	10.46	4.631	77.188	0.903	Medium	10.39
PLC + Compound 2 (CB)	202	213	EQRSGDITYGQF	11.28	2	10	11.26	11.41	2.352	23.524	0.9304	High	11.26	11.41	2.255	22.55	0.9279	High	11.26	11.41	2.449	24.492	0.9228	High	11.26	11.4	3.932	39.316	0.9214	High	11.26	11.41	4.026	40.262	0.9201	High	11.26	11.41	3.996	39.964	0.9143	High	11.26	11.41	6.093	60.928	0.9211	High	11.26
PLC + Compound 2 (CB)	217	235	YRSLMYSAQKTMDLPFLEA	14.19	3	16	14.23	14.28	2.872	17.952	0.8773	Medium	14.23	14.28	2.689	16.805	0.8723	Medium	14.23	14.28	3.039	18.993	0.9037	Medium	14.22	14.27	5.619	35.119	0.8636	Medium	14.23	14.28	5.775	36.092	0.8742	Medium	14.23	14.28	5.65	35.312	0.8545	Medium	14.23	14.28	9.28	57.999	0.8234	Medium	14.23
PLC + Compound 2 (CB)	222	233	YSAQKTMDLPFL	14.21	2	9	14.33	14.52	1.717	19.076	0.9271	High	14.33	14.52	1.658	18.419	0.9178	High	14.33	14.52	1.793	19.927	0.9404	High	14.32	14.52	3.562	39.576	0.9256	High	14.33	14.52	3.699	41.097	0.9212	High	14.33	14.52	3.6	40.002	0.9289	High	14.33	14.52	6.441	71.566	0.9177	High	14.33
PLC + Compound 2 (CB)	222	235	YSAQKTMDLPFLEA	13.76	2	11	13.86	14.02	2.713	24.667	0.9117	High	13.86	14.02	2.602	23.65	0.9098	High	13.86	14.02	2.873	26.12	0.9092	High	13.85	14.01	5.014	45.582	0.9043	High	13.86	14.02	5.143	46.757	0.8996	High	13.86	14.02	5.078	46.161	0.9024	High	13.86	14.02	7.942	72.196	0.9147	High	13.86
PLC + Compound 2 (CB)	222	246	YSAQKTMDLPFLEASTLRAGERPEL	13.04	4	21	12.98	13.14	9.906	47.172	0.8336	Medium	12.98	13.14	9.425	44.879	0.8369	Medium	12.98	13.14	10.524	50.113	0.8287	Medium	12.98	13.14	13.678	65.131	0.8556	Medium	12.98	13.14	13.883	66.111	0.8657	Medium	12.98	13.14	13.656	65.03	0.8651	Medium	12.98	13.14	16.635	79.216	0.8275	Medium	12.99
PLC + Compound 2 (CB)	226	235	KTMDLPFLEA	13.67	2	7	13.64	13.76	1.901	27.153	0.9095	High	13.64	13.77	1.752	25.031	0.89	High	13.64	13.77	1.949	27.848	0.8977	High	13.64	13.76	3.248	46.397	0.8892	High	13.64	13.76	3.35	47.856	0.8672	High	13.64	13.76	3.228	46.107	0.8765	High	13.64	13.77	4.789	68.419	0.8778	Medium	13.64
PLC + Compound 2 (CB)	236	246	STLRAGERPEL	9.74	3	8	9.71	9.82	5.138	64.225	0.9372	High	9.71	9.81	4.776	59.695	0.9386	High	9.69	9.86	5.49	68.627	0.9071	High	9.68	9.83	6.58	82.253	0.9147	High	9.69	9.84	6.61	82.629	0.9208	High	9.69	9.84	6.489	81.113	0.9133	High	9.69	9.84	6.639	82.984	0.9219	High	9.69
PLC + Compound 2 (CB)	239	260	RAGERPELCRVSLPEFQQFLLD	14.4	4	18	14.43	14.47	2.242	12.458	0.7825	Medium	14.43	14.47	1.986	11.034	0.8074	Medium	14.43	14.47	2.669	14.828	0.8239	Medium	14.42	14.47	3.597	19.984	0.7735	Medium	14.43	14.47	3.744	20.798	0.8222	Medium	14.43	14.47	3.495	19.414	0.8062	Medium	14.43	14.47	4.259	23.661	0.7808	Medium	14.43
PLC + Compound 2 (CB)	247	257	CRVSLPEFQQF	12.98	2	8	12.97	13.11	0.058	0.719	0.9012	High	12.97	13.11	0.101	1.257	0.8914	High	12.97	13.11	0.076	0.951	0.9003	High	12.96	13.11	0.142	1.777	0.887	High	12.97	13.11	0.154	1.922	0.874	Medium	12.97	13.11	0.203	2.538	0.8838	High	12.97	13.11	0.806	10.075	0.8902	High	12.97
PLC + Compound 2 (CB)	247	257	CRVSLPEFQQF	12.98	3	8	12.95	13.13	0.076	0.945	0.9226	High	12.95	13.13	0.05	0.62	0.9311	High	12.95	13.13	0.086	1.07	0.9367	High	12.95	13.12	0.148	1.854	0.9325	High	12.95	13.13	0.133	1.667	0.9319	High	12.95	13.13	0.212	2.649	0.9235	High	12.95	13.13	0.755	9.44	0.923	High	12.95
PLC + Compound 2 (CB)	247	258	CRVSLPEFQQFL	14.6	2	9	14.53	14.7	0.077	0.86	0.8915	High	14.53	14.7	0.081	0.904	0.9155	High	14.53	14.7	0.194	2.153	0.8667	Medium	14.52	14.69	0.195	2.169	0.8842	High	14.53	14.7	0.164	1.82	0.9082	High	14.53	14.7	0.23	2.56	0.905	High	14.53	14.7	0.789	8.762	0.902	High	14.53
PLC + Compound 2 (CB)	247	258	CRVSLPEFQQFL	14.6	3	9	14.55	14.73	0.033	0.367	0.9293	High	14.55	14.73	0.064	0.715	0.9289	High	14.55	14.73	0.086	0.959	0.9407	High	14.54	14.73	0.16	1.783	0.9358	High	14.55	14.73	0.109	1.21	0.9351	High	14.54	14.73	0.25	2.781	0.9064	High	14.55	14.73	0.755	8.389	0.9158	High	14.55
PLC + Compound 2 (CB)	247	259	CRVSLPEFQQFLL	15.63	2	10	15.58	15.71	0.049	0.492	0.9021	Medium	15.58	15.71	0.109	1.087	0.8972	High	15.58	15.71	0.117	1.174	0.9217	High	15.57	15.71	0.15	1.499	0.8994	Medium	15.58	15.71	0.168	1.681	0.9046	Medium	15.58	15.71	0.212	2.121	0.8986	High	15.58	15.71	0.762	7.615	0.8932	Medium	15.58
PLC + Compound 2 (CB)	247	259	CRVSLPEFQQFLL	15.63	3	10	15.57	15.71	0.067	0.666	0.9163	Medium	15.57	15.71	0.08	0.798	0.906	High	15.57	15.71	0.064	0.637	0.9168	High	15.57	15.71	0.12	1.202	0.9	High	15.57	15.71	0.165	1.647	0.9199	High	15.57	15.71	0.193	1.932	0.9015	High	15.57	15.71	0.805	8.052	0.9045	Medium	15.57
PLC + Compound 2 (CB)	247	260	CRVSLPEFQQFLLD	14.76	2	11	14.97	15.16	0.098	0.895	0.8824	Medium	14.98	15.16	0.101	0.922	0.882	High	14.97	15.16	0.082	0.745	0.91	High	14.97	15.16	0.129	1.176	0.8886	Medium	14.97	15.16	0.172	1.561	0.8899	Medium	14.97	15.16	0.27	2.454	0.8973	High	14.97	15.16	0.76	6.905	0.8745	Medium	14.98
PLC + Compound 2 (CB)	247	260	CRVSLPEFQQFLLD	14.76	3	11	15	15.23	0.089	0.81	0.9173	Medium	15	15.24	0.067	0.608	0.907	Medium	15	15.23	0.088	0.799	0.9515	Medium	15	15.23	0.129	1.173	0.9067	Medium	15	15.23	0.138	1.25	0.8968	Medium	15	15.23	0.226	2.051	0.9207	Medium	15	15.23	0.789	7.174	0.9104	Medium	15
PLC + Compound 2 (CB)	248	257	RVSLPEFQQF	12.77	2	7	12.74	12.86	0.083	1.184	0.8546	Medium	12.74	12.86	0.164	2.35	0.8157	Medium	12.74	12.86	0.107	1.528	0.8742	Medium	12.74	12.85	0.189	2.694	0.8472	Medium	12.74	12.86	0.152	2.175	0.8589	Medium	12.74	12.86	0.191	2.732	0.8585	Medium	12.74	12.86	0.787	11.242	0.8473	Medium	12.74
PLC + Compound 2 (CB)	248	260	RVSLPEFQQFLLD	14.81	2	10	14.82	14.95	0.123	1.227	0.8789	Medium	14.82	14.95	0.198	1.982	0.8419	Medium	14.82	14.95	0.109	1.086	0.8562	Medium	14.82	14.95	0.197	1.974	0.8306	Medium	14.82	14.95	0.186	1.859	0.8808	Medium	14.82	14.95	0.235	2.348	0.825	Medium	14.82	14.95	0.782	7.825	0.8405	Medium	14.82
PLC + Compound 2 (CB)	258	265	LLDYQGEL	12.3	1	6	12.24	12.3	0.328	5.462	0.8455	Medium	12.24	12.3	0.325	5.42	0.8588	Medium	12.24	12.3	0.409	6.817	0.8842	Medium	12.23	12.3	1.323	22.049	0.8692	Medium	12.24	12.3	1.294	21.565	0.8357	Medium	12.24	12.3	1.366	22.761	0.8666	Medium	12.24	12.3	1.966	32.765	0.8552	Medium	12.24
PLC + Compound 2 (CB)	266	275	WAVDRLQVQE	11.39	2	8	11.43	11.46	1.05	13.127	0.8364	Medium	11.43	11.47	0.986	12.328	0.8338	Medium	11.43	11.47	1.216	15.2	0.8155	Medium	11.43	11.46	1.942	24.272	0.8103	Medium	11.43	11.46	1.884	23.551	0.7984	Medium	11.43	11.46	1.974	24.672	0.8187	Medium	11.43	11.47	2.146	26.823	0.8094	Medium	11.43
PLC + Compound 2 (CB)	266	276	WAVDRLQVQEF	12.82	2	9	12.75	12.93	1.034	11.491	0.7829	Medium	12.75	12.93	1.055	11.722	0.7769	Medium	12.75	12.93	1.117	12.411	0.7998	Medium	12.74	12.92	1.871	20.79	0.804	Medium	12.75	12.93	1.818	20.197	0.8019	Medium	12.75	12.92	1.931	21.45	0.8003	Medium	12.75	12.93	2.159	23.989	0.7994	Medium	12.75
PLC + Compound 2 (CB)	279	293	SFLRDPLREIEEPYF	13.97	3	11	13.91	14.05	1.35	12.268	0.8804	Medium	13.91	14.05	1.264	11.49	0.8952	High	13.91	14.05	1.555	14.139	0.904	Medium	13.9	14.05	4.196	38.142	0.8809	Medium	13.91	14.05	4.243	38.577	0.8842	Medium	13.91	14.05	4.21	38.273	0.8921	High	13.91	14.05	5.555	50.497	0.8779	Medium	13.91
PLC + Compound 2 (CB)	280	293	FLRDPLREIEEPYF	13.61	3	10	13.6	13.8	1.254	12.538	0.9205	High	13.6	13.8	1.216	12.162	0.923	High	13.6	13.8	1.501	15.006	0.939	High	13.59	13.79	3.912	39.117	0.9276	High	13.6	13.8	3.987	39.872	0.9223	High	13.6	13.8	3.933	39.334	0.9346	High	13.6	13.8	5.104	51.044	0.9179	High	13.6
PLC + Compound 2 (CB)	281	293	LRDPLREIEEPYF	13.03	3	9	12.89	13.23	1.227	13.637	0.9353	High	12.89	13.23	1.175	13.055	0.9321	High	12.89	13.23	1.432	15.917	0.9384	High	12.89	13.22	3.306	36.731	0.9337	High	12.89	13.23	3.425	38.056	0.931	High	12.89	13.23	3.389	37.657	0.9302	High	12.89	13.23	4.534	50.373	0.9362	High	12.89
PLC + Compound 2 (CB)	288	293	IEEPYF	12.67	1	3	12.64	12.75	0.641	21.361	0.8978	Medium	12.64	12.75	0.687	22.907	0.8414	Medium	12.64	12.75	0.673	22.447	0.9008	Medium	12.64	12.74	0.74	24.65	0.9018	High	12.64	12.75	0.742	24.729	0.8794	Medium	12.64	12.75	0.762	25.389	0.8997	High	12.64	12.75	0.764	25.472	0.8969	Medium	12.64
PLC + Compound 2 (CB)	302	314	LFSKENSVWNSQL	12.35	2	11	12.27	12.37	0.848	7.712	0.8842	Medium	12.27	12.37	0.822	7.477	0.8705	Medium	12.27	12.37	0.986	8.967	0.9039	Medium	12.27	12.37	2.938	26.707	0.8888	Medium	12.27	12.37	2.999	27.26	0.8582	Medium	12.27	12.37	3.045	27.686	0.876	Medium	12.27	12.37	4.002	36.384	0.8779	Medium	12.27
PLC + Compound 2 (CB)	303	314	FSKENSVWNSQL	11.88	2	10	11.83	11.97	0.886	8.864	0.9143	High	11.83	11.97	0.8	7.996	0.911	High	11.83	11.97	0.953	9.53	0.9178	High	11.83	11.96	2.887	28.866	0.9139	High	11.83	11.97	2.954	29.543	0.9078	High	11.83	11.97	2.915	29.155	0.9125	High	11.83	11.97	4.053	40.532	0.9167	High	11.84
PLC + Compound 2 (CB)	303	314	FSKENSVWNSQL	11.88	3	10	11.84	11.99	0.846	8.457	0.9167	High	11.84	11.99	0.779	7.789	0.9059	High	11.84	11.99	0.915	9.153	0.9323	High	11.85	11.98	2.645	26.452	0.9142	High	11.84	11.99	2.716	27.164	0.9086	High	11.84	11.99	2.693	26.926	0.9197	High	11.84	11.99	3.751	37.513	0.8988	High	11.84
PLC + Compound 2 (CB)	315	329	DAVCPDTMNNPLSHY	11.52	2	11	11.81	11.94	0.99	9.001	0.9201	High	11.81	11.94	0.926	8.419	0.9199	High	11.81	11.94	1.116	10.143	0.922	High	11.8	11.94	3.267	29.696	0.9126	High	11.81	11.94	3.362	30.567	0.9089	High	11.81	11.94	3.268	29.707	0.9123	High	11.81	11.94	4.136	37.599	0.9169	High	11.81
PLC + Compound 2 (CB)	315	329	DAVCPDTMNNPLSHY	11.52	3	11	11.82	11.89	0.96	8.727	0.8727	Medium	11.82	11.89	0.851	7.736	0.8688	Medium	11.82	11.89	1.01	9.183	0.8762	Medium	11.81	11.89	3.131	28.467	0.8576	Medium	11.82	11.89	3.275	29.773	0.8745	Medium	11.82	11.89	3.161	28.738	0.8733	Medium	11.82	11.89	3.914	35.578	0.8692	Medium	11.82
PLC + Compound 2 (CB)	315	339	DAVCPDTMNNPLSHYWISSSHNTYL	13.97	3	21	13.92	14.04	0.853	4.061	0.8765	Medium	13.92	14.04	0.77	3.669	0.883	High	13.92	14.04	1.014	4.83	0.8781	High	13.91	14.04	3.004	14.305	0.877	Medium	13.92	14.04	3.15	15.001	0.8824	Medium	13.92	14.04	2.992	14.248	0.8853	Medium	13.92	14.04	3.863	18.395	0.8728	Medium	13.92
PLC + Compound 2 (CB)	315	343	DAVCPDTMNNPLSHYWISSSHNTYLTGDQ	13.23	3	25	13.2	13.39	1.282	5.13	0.9167	High	13.2	13.39	1.26	5.041	0.9314	High	13.2	13.39	1.453	5.813	0.9483	High	13.2	13.38	3.528	14.112	0.9229	High	13.2	13.39	3.558	14.232	0.9237	High	13.2	13.39	3.555	14.219	0.9241	High	13.2	13.39	4.559	18.234	0.9194	High	13.2
PLC + Compound 2 (CB)	315	344	DAVCPDTMNNPLSHYWISSSHNTYLTGDQF	14.08	3	26	14.07	14.21	1.311	5.041	0.895	High	14.07	14.21	1.2	4.614	0.9045	High	14.07	14.21	1.457	5.605	0.9168	High	14.06	14.21	3.471	13.349	0.8987	High	14.07	14.21	3.554	13.671	0.9018	High	14.07	14.21	3.531	13.582	0.9034	High	14.07	14.21	4.617	17.757	0.8869	High	14.07
PLC + Compound 2 (CB)	315	350	DAVCPDTMNNPLSHYWISSSHNTYLTGDQFSSESSL	13.98	3	32	13.92	14.03	1.573	4.917	0.864	Medium	13.92	14.03	1.525	4.766	0.8898	High	13.92	14.03	1.717	5.365	0.9178	High	13.91	14.02	4.545	14.203	0.8882	High	13.92	14.02	4.671	14.597	0.8916	High	13.92	14.02	4.691	14.658	0.8858	High	13.92	14.03	6.617	20.679	0.8423	Medium	13.92
PLC + Compound 2 (CB)	319	329	PDTMNNPLSHY	11.28	2	8	11.28	11.34	0.168	2.099	0.9002	High	11.28	11.34	0.147	1.831	0.9095	High	11.28	11.34	0.134	1.67	0.9236	High	11.28	11.33	1.143	14.286	0.9196	High	11.28	11.34	1.234	15.427	0.915	High	11.28	11.34	1.166	14.57	0.9135	High	11.28	11.34	1.78	22.25	0.9069	High	11.28
PLC + Compound 2 (CB)	319	343	PDTMNNPLSHYWISSSHNTYLTGDQ	12.77	3	22	12.69	12.82	0.657	2.985	0.877	Medium	12.69	12.83	0.579	2.63	0.8951	Medium	12.69	12.82	0.637	2.894	0.9078	Medium	12.69	12.82	1.381	6.279	0.9045	Medium	12.69	12.82	1.443	6.559	0.9064	Medium	12.69	12.82	1.396	6.344	0.9074	Medium	12.69	12.83	2.201	10.007	0.8785	Medium	12.69
PLC + Compound 2 (CB)	330	343	WISSSHNTYLTGDQ	10.8	2	12	10.78	10.92	0.557	4.644	0.9289	High	10.78	10.92	0.532	4.435	0.9131	High	10.78	10.92	0.562	4.683	0.9356	High	10.77	10.91	0.575	4.793	0.9166	High	10.78	10.92	0.579	4.827	0.9169	High	10.78	10.92	0.619	5.155	0.9207	High	10.78	10.92	0.825	6.876	0.9179	High	10.78
PLC + Compound 2 (CB)	330	344	WISSSHNTYLTGDQF	12.17	2	13	12.14	12.3	0.554	4.261	0.9224	High	12.14	12.3	0.556	4.277	0.9255	High	12.14	12.3	0.565	4.345	0.9297	High	12.13	12.3	0.565	4.345	0.9136	High	12.14	12.3	0.613	4.717	0.907	High	12.14	12.3	0.651	5.011	0.9108	High	12.14	12.3	0.96	7.381	0.8994	High	12.14
PLC + Compound 2 (CB)	330	347	WISSSHNTYLTGDQFSSE	11.66	2	16	11.62	11.75	0.442	2.764	0.8746	Medium	11.62	11.75	0.493	3.081	0.8859	High	11.62	11.75	0.473	2.954	0.9258	High	11.62	11.75	0.769	4.804	0.9082	High	11.62	11.75	0.826	5.162	0.8987	High	11.62	11.75	0.76	4.748	0.9145	High	11.63	11.75	2.203	13.766	0.886	Medium	11.63
PLC + Compound 2 (CB)	344	350	FSSESSL	10.32	1	5	10.29	10.4	0.375	7.502	0.8848	Medium	10.29	10.4	0.355	7.107	0.8846	Medium	10.29	10.4	0.476	9.514	0.9185	Medium	10.28	10.39	1.311	26.228	0.867	Medium	10.29	10.4	1.37	27.393	0.8711	Medium	10.29	10.4	1.351	27.02	0.8573	Medium	10.29	10.4	2.508	50.156	0.881	Medium	10.27
PLC + Compound 2 (CB)	351	356	EAYARC	8.38	2	4	8.37	8.49	0.087	2.187	0.9285	Medium	8.38	8.49	0.084	2.104	0.9247	Medium	8.38	8.49	0.124	3.089	0.9127	High	8.34	8.45	0.098	2.445	0.9036	High	8.38	8.49	0.094	2.357	0.9371	High	8.37	8.49	0.108	2.699	0.9289	High	8.37	8.49	0.137	3.428	0.9208	Medium	8.38
PLC + Compound 2 (CB)	357	365	LRMGCRCIE	10.12	3	7	10.09	10.17	0.095	1.363	0.8937	Medium	10.09	10.17	0.066	0.937	0.8971	Medium	10.09	10.17	0.128	1.825	0.8634	Medium	10.11	10.18	0.093	1.332	0.8844	Medium	10.09	10.17	0.101	1.447	0.9057	Medium	10.09	10.17	0.123	1.764	0.8854	Medium	10.09	10.17	0.093	1.333	0.8826	Medium	10.09
PLC + Compound 2 (CB)	364	386	IELDCWDGPDGMPVIYHGHTLTT	13.16	3	19	13.01	13.32	1.223	6.438	0.8635	Medium	13.01	13.32	1.187	6.25	0.8554	Medium	13.01	13.32	1.25	6.577	0.8813	Medium	13.01	13.32	2.963	15.596	0.8688	Medium	13.01	13.32	3.035	15.974	0.8634	Medium	13.01	13.32	2.949	15.519	0.863	Medium	13.01	13.32	4.995	26.287	0.8635	Medium	13.01
PLC + Compound 2 (CB)	367	386	DCWDGPDGMPVIYHGHTLTT	12.14	2	16	12.05	12.25	1.186	7.413	0.9026	High	12.05	12.25	1.1	6.873	0.9194	High	12.05	12.25	1.229	7.681	0.9386	High	12.05	12.25	3.018	18.86	0.9179	High	12.05	12.25	3.048	19.047	0.9185	High	12.05	12.25	2.909	18.18	0.9211	High	12.05	12.25	5.033	31.457	0.9064	High	12.05
PLC + Compound 2 (CB)	367	394	DCWDGPDGMPVIYHGHTLTTKIKFSDVL	12.82	4	24	12.78	12.87	1.413	5.888	0.8796	Medium	12.78	12.88	1.26	5.251	0.8781	Medium	12.78	12.88	1.519	6.33	0.8998	High	12.78	12.87	4.013	16.719	0.8794	Medium	12.78	12.87	4.314	17.973	0.8766	Medium	12.78	12.87	4.15	17.292	0.8465	Medium	12.78	12.88	6.379	26.578	0.8579	Medium	12.78
PLC + Compound 2 (CB)	367	407	DCWDGPDGMPVIYHGHTLTTKIKFSDVLHTIKEHAFVASEY	13.29	4	37	13.24	13.44	1.514	4.091	0.8578	Medium	13.24	13.44	1.46	3.946	0.8743	Medium	13.24	13.44	1.645	4.446	0.9069	High	13.24	13.43	5.334	14.417	0.8831	Medium	13.24	13.44	5.421	14.652	0.9001	High	13.24	13.44	5.183	14.007	0.896	High	13.25	13.44	8.911	24.084	0.8295	Medium	13.25
PLC + Compound 2 (CB)	387	394	KIKFSDVL	11.55	2	6	11.48	11.61	0.382	6.372	0.9231	Medium	11.48	11.61	0.334	5.56	0.9192	Medium	11.48	11.61	0.424	7.059	0.9337	Medium	11.48	11.6	1.342	22.369	0.9137	Medium	11.48	11.61	1.418	23.635	0.9181	Medium	11.48	11.61	1.349	22.477	0.9229	Medium	11.48	11.61	1.878	31.292	0.9078	Medium	11.48
PLC + Compound 2 (CB)	387	396	KIKFSDVLHT	10.7	3	8	10.64	10.76	0.369	4.615	0.8825	Medium	10.64	10.76	0.372	4.646	0.8684	Medium	10.64	10.76	0.464	5.801	0.8944	Medium	10.64	10.76	1.254	15.675	0.8937	Medium	10.64	10.76	1.265	15.811	0.8998	Medium	10.64	10.76	1.243	15.543	0.8999	Medium	10.64	10.76	1.755	21.94	0.8664	Medium	10.64
PLC + Compound 2 (CB)	387	407	KIKFSDVLHTIKEHAFVASEY	12.51	3	19	12.47	12.64	0.462	2.432	0.8517	Medium	12.47	12.64	0.456	2.402	0.8523	Medium	12.47	12.64	0.659	3.47	0.8758	Medium	12.47	12.64	2.97	15.632	0.8498	Medium	12.47	12.64	3.055	16.077	0.8542	Medium	12.47	12.64	3.114	16.39	0.8692	Medium	12.47	12.64	4.766	25.085	0.8408	Medium	12.47
PLC + Compound 2 (CB)	387	407	KIKFSDVLHTIKEHAFVASEY	12.51	4	19	12.49	12.76	0.427	2.246	0.9166	High	12.49	12.76	0.523	2.751	0.8965	Medium	12.49	12.76	0.585	3.08	0.9331	High	12.48	12.75	2.807	14.776	0.9229	High	12.49	12.76	2.99	15.738	0.919	High	12.49	12.76	2.971	15.635	0.924	High	12.49	12.76	4.679	24.628	0.9133	Medium	12.49
PLC + Compound 2 (CB)	391	401	SDVLHTIKEHA	10.07	3	9	10.03	10.25	0.006	0.07	0.8017	Medium	10.03	10.25	0.051	0.565	0.7974	Medium	10.03	10.25	0.09	1.001	0.8272	Medium	10.02	10.24	0.099	1.101	0.8093	Medium	10.03	10.25	0.114	1.264	0.8162	Medium	10.03	10.25	0.097	1.079	0.8165	Medium	10.03	10.25	0.091	1.006	0.787	Medium	10.03
PLC + Compound 2 (CB)	402	411	FVASEYPVIL	14.03	2	7	13.89	14.01	0.209	2.991	0.8812	Medium	13.89	14.01	0.229	3.271	0.8885	Medium	13.89	14.01	0.29	4.147	0.9224	Medium	13.89	14	1.349	19.275	0.9004	Medium	13.89	14.01	1.366	19.52	0.9206	Medium	13.89	14.01	1.36	19.435	0.9167	Medium	13.89	14.01	2.276	32.52	0.8699	Medium	13.89
PLC + Compound 2 (CB)	411	428	LSIEDHCSIAQQRNMAQY	10.89	3	16	10.81	10.96	1.96	12.247	0.8296	Medium	10.81	10.96	1.896	11.851	0.8543	Medium	10.81	10.96	2.079	12.991	0.8499	Medium	10.81	10.96	2.339	14.618	0.8508	Medium	10.81	10.96	2.425	15.157	0.8551	Medium	10.81	10.96	2.454	15.335	0.8552	Medium	10.81	10.96	3.503	21.894	0.8451	Medium	10.81
PLC + Compound 2 (CB)	412	427	SIEDHCSIAQQRNMAQ	9.58	2	14	9.52	9.75	2.211	15.791	0.8622	Medium	9.52	9.75	2.032	14.512	0.8936	Medium	9.52	9.75	2.183	15.593	0.917	High	9.51	9.75	2.615	18.68	0.8903	High	9.52	9.75	2.638	18.844	0.907	High	9.52	9.75	2.662	19.012	0.9067	High	9.52	9.75	3.977	28.405	0.8747	Medium	9.52
PLC + Compound 2 (CB)	412	427	SIEDHCSIAQQRNMAQ	9.58	3	14	9.52	9.75	2.158	15.413	0.9199	Medium	9.52	9.75	2.029	14.495	0.9072	Medium	9.52	9.75	2.256	16.112	0.9152	Medium	9.51	9.75	2.633	18.81	0.9091	Medium	9.52	9.75	2.701	19.29	0.9056	Medium	9.52	9.75	2.666	19.041	0.905	Medium	9.52	9.75	3.988	28.482	0.9038	Medium	9.52
PLC + Compound 2 (CB)	412	428	SIEDHCSIAQQRNMAQY	10.32	2	15	10.31	10.41	2.174	14.491	0.8844	Medium	10.32	10.41	2.008	13.384	0.8858	High	10.32	10.41	2.208	14.718	0.9158	High	10.31	10.4	2.52	16.797	0.8824	High	10.31	10.41	2.691	17.938	0.8981	High	10.31	10.41	2.686	17.909	0.9012	High	10.32	10.41	3.949	26.327	0.8893	Medium	10.32
PLC + Compound 2 (CB)	412	428	SIEDHCSIAQQRNMAQY	10.32	3	15	10.31	10.46	2.068	13.784	0.9119	High	10.32	10.46	1.988	13.251	0.9293	High	10.32	10.46	2.173	14.484	0.9315	High	10.31	10.45	2.619	17.461	0.9118	High	10.31	10.46	2.547	16.979	0.9196	High	10.31	10.46	2.605	17.366	0.9221	High	10.32	10.46	3.882	25.882	0.9172	High	10.32
PLC + Compound 2 (CB)	412	437	SIEDHCSIAQQRNMAQYFKKVLGDTL	13.24	3	24	13.23	13.35	2.483	10.345	0.8597	Medium	13.23	13.35	2.409	10.039	0.8817	High	13.23	13.35	2.471	10.296	0.9072	High	13.22	13.35	4.016	16.734	0.8827	High	13.23	13.35	3.98	16.584	0.9087	High	13.23	13.35	4.137	17.237	0.9103	High	13.23	13.35	6.113	25.473	0.8744	Medium	13.23
PLC + Compound 2 (CB)	412	437	SIEDHCSIAQQRNMAQYFKKVLGDTL	13.24	4	24	13.22	13.4	2.404	10.016	0.8735	Medium	13.22	13.4	2.357	9.822	0.8629	Medium	13.22	13.4	2.523	10.512	0.8877	High	13.22	13.4	4.063	16.929	0.8742	Medium	13.22	13.4	4.115	17.146	0.8899	High	13.22	13.4	4.16	17.335	0.8805	High	13.22	13.4	6.271	26.128	0.8629	Medium	13.22
PLC + Compound 2 (CB)	428	437	YFKKVLGDTL	10.96	2	8	10.96	10.99	0.498	6.224	0.8917	Medium	10.96	11	0.467	5.839	0.9124	Medium	10.96	11	0.522	6.525	0.916	Medium	10.96	10.99	1.656	20.697	0.9154	Medium	10.96	10.99	1.726	21.576	0.9216	Medium	10.96	10.99	1.707	21.339	0.9196	Medium	10.96	11	2.437	30.457	0.9127	Medium	10.96
PLC + Compound 2 (CB)	428	437	YFKKVLGDTL	10.96	3	8	10.93	11.09	0.487	6.084	0.9264	High	10.93	11.09	0.526	6.575	0.8978	High	10.93	11.09	0.526	6.571	0.9393	High	10.92	11.08	1.649	20.616	0.9337	High	10.93	11.09	1.711	21.383	0.9278	High	10.93	11.09	1.68	21.004	0.9345	High	10.93	11.09	2.434	30.428	0.9337	High	10.93
PLC + Compound 2 (CB)	438	455	LTKPVEISADGLPSPNQL	12.05	2	13	11.77	11.94	3.742	28.785	0.9214	High	11.77	11.94	3.579	27.529	0.9241	High	11.77	11.94	3.742	28.787	0.9324	High	11.76	11.94	5.013	38.559	0.917	High	11.77	11.94	5.022	38.628	0.9252	High	11.77	11.94	4.883	37.563	0.9259	High	11.77	11.94	6.094	46.874	0.9197	High	11.77
PLC + Compound 2 (CB)	438	471	LTKPVEISADGLPSPNQLKRKILIKHKKLAEGSA	10.1	4	29	10.07	10.24	6.305	21.74	0.8792	High	10.07	10.24	6.106	21.057	0.8981	High	10.07	10.24	6.345	21.879	0.9064	High	10.07	10.23	8.271	28.52	0.891	High	10.07	10.24	8.329	28.722	0.8941	High	10.07	10.24	8.249	28.443	0.8924	High	10.07	10.24	9.437	32.542	0.8831	High	10.07
PLC + Compound 2 (CB)	444	471	ISADGLPSPNQLKRKILIKHKKLAEGSA	9.79	3	24	9.74	10.04	4.14	17.252	0.8784	Medium	9.74	10.04	3.875	16.147	0.8893	High	9.74	10.04	3.995	16.646	0.9192	High	9.74	10.03	5.321	22.173	0.8994	High	9.74	10.04	5.5	22.916	0.9134	High	9.74	10.04	5.312	22.134	0.9124	High	9.74	10.04	5.949	24.789	0.8919	Medium	9.74
PLC + Compound 2 (CB)	444	471	ISADGLPSPNQLKRKILIKHKKLAEGSA	9.79	4	24	9.78	10.06	4.066	16.94	0.9212	High	9.78	10.06	3.928	16.366	0.9127	High	9.78	10.06	4.108	17.118	0.9445	High	9.77	10.06	5.341	22.253	0.9229	High	9.78	10.06	5.412	22.548	0.9168	High	9.78	10.06	5.289	22.037	0.9211	High	9.78	10.06	5.987	24.945	0.9195	High	9.78
PLC + Compound 2 (CB)	456	471	KRKILIKHKKLAEGSA	7.4	3	14	7.36	7.52	3.451	24.647	0.9159	High	7.36	7.52	3.25	23.215	0.9184	High	7.36	7.52	3.487	24.911	0.9262	High	7.35	7.51	4.287	30.623	0.924	High	7.36	7.52	4.374	31.246	0.9193	High	7.36	7.52	4.409	31.492	0.9342	High	7.36	7.52	4.631	33.082	0.9143	High	7.36
PLC + Compound 2 (CB)	456	471	KRKILIKHKKLAEGSA	7.4	4	14	7.35	7.53	3.322	23.728	0.9421	High	7.35	7.54	3.189	22.779	0.9335	High	7.35	7.54	3.385	24.18	0.9484	High	7.34	7.53	4.006	28.617	0.9418	High	7.35	7.54	4.061	29.006	0.9438	High	7.35	7.53	4.023	28.739	0.9422	High	7.35	7.53	4.251	30.363	0.9269	High	7.35
PLC + Compound 2 (CB)	456	472	KRKILIKHKKLAEGSAY	7.79	4	15	7.76	7.99	3.984	26.557	0.8956	Medium	7.76	7.99	3.733	24.886	0.9196	Medium	7.76	7.99	3.899	25.99	0.9232	Medium	7.76	7.98	4.685	31.231	0.8955	Medium	7.76	7.99	4.652	31.01	0.9212	High	7.76	7.99	4.668	31.118	0.9216	High	7.76	7.99	4.941	32.94	0.9126	Medium	7.76
PLC + Compound 2 (CB)	472	479	YEEVPTSM	10.67	1	5	10.73	10.76	3.841	76.816	0.8603	Medium	10.73	10.76	3.681	73.621	0.8737	Medium	10.73	10.76	3.931	78.62	0.8847	Medium	10.73	10.76	4.149	82.976	0.873	Medium	10.73	10.76	4.205	84.094	0.8696	Medium	10.73	10.76	4.114	82.289	0.8907	Medium	10.73	10.76	4.219	84.389	0.8645	Medium	10.74
PLC + Compound 2 (CB)	472	480	YEEVPTSMM	11.66	1	6	11.62	11.81	4.605	76.747	0.9119	High	11.62	11.81	4.348	72.47	0.9096	High	11.62	11.81	4.69	78.165	0.9221	High	11.62	11.8	4.884	81.402	0.9054	High	11.62	11.81	4.977	82.949	0.9207	High	11.62	11.81	4.847	80.78	0.9063	High	11.63	11.81	4.953	82.558	0.9075	High	11.63
PLC + Compound 2 (CB)	473	480	EEVPTSMM	11.12	1	5	11.09	11.17	4.1	82.008	0.8393	Medium	11.1	11.17	3.931	78.623	0.8531	Medium	11.1	11.17	4.246	84.911	0.8562	Medium	11.09	11.17	4.37	87.4	0.8424	Medium	11.1	11.17	4.543	90.852	0.8572	Medium	11.09	11.17	4.348	86.962	0.8568	Medium	11.1	11.17	4.399	87.99	0.8174	Medium	11.1
PLC + Compound 2 (CB)	480	509	MYSENDISNSIKNGILYLEDPVNHEWYPHY	15.68	3	26	15.69	15.79	2.411	9.273	0.8242	Medium	15.69	15.78	2.496	9.601	0.8329	Medium	15.69	15.79	2.529	9.728	0.861	Medium	15.68	15.78	5.698	21.916	0.8573	Medium	15.69	15.79	5.681	21.852	0.8615	Medium	15.69	15.79	5.793	22.282	0.8576	Medium	15.69	15.79	7.957	30.604	0.8281	Medium	15.69
PLC + Compound 2 (CB)	480	509	MYSENDISNSIKNGILYLEDPVNHEWYPHY	15.68	4	26	15.64	16.03	1.972	7.585	0.8935	High	15.63	16.03	1.883	7.24	0.91	High	15.64	16.03	2.175	8.367	0.9136	High	15.63	16.03	5.686	21.868	0.9119	High	15.64	16.03	5.794	22.284	0.913	High	15.64	16.03	5.789	22.267	0.9096	High	15.64	16.03	7.89	30.347	0.9011	High	15.64
PLC + Compound 2 (CB)	481	495	YSENDISNSIKNGIL	12.51	3	13	12.45	12.6	1.29	9.92	0.917	High	12.45	12.6	1.271	9.78	0.9046	High	12.45	12.6	1.385	10.655	0.9223	High	12.44	12.59	4.824	37.107	0.909	High	12.45	12.6	5.133	39.486	0.9021	High	12.45	12.6	4.97	38.233	0.9078	High	12.45	12.6	6.264	48.182	0.8936	Medium	12.45
PLC + Compound 2 (CB)	481	496	YSENDISNSIKNGILY	12.62	2	14	12.57	12.72	1.352	9.657	0.8952	Medium	12.57	12.72	1.27	9.07	0.9042	High	12.57	12.72	1.445	10.322	0.9136	High	12.57	12.72	4.8	34.287	0.8905	Medium	12.57	12.72	5.094	36.388	0.898	Medium	12.57	12.72	4.985	35.604	0.9046	High	12.57	12.72	6.244	44.6	0.8772	Medium	12.57
PLC + Compound 2 (CB)	481	509	YSENDISNSIKNGILYLEDPVNHEWYPHY	15.38	3	25	15.34	15.52	1.03	4.121	0.8785	High	15.34	15.52	0.949	3.797	0.8777	High	15.34	15.52	1.222	4.889	0.905	High	15.34	15.52	4.682	18.728	0.8843	High	15.34	15.52	4.771	19.083	0.8977	High	15.34	15.52	4.806	19.223	0.9021	High	15.34	15.52	7.028	28.111	0.8719	Medium	15.34
PLC + Compound 2 (CB)	481	509	YSENDISNSIKNGILYLEDPVNHEWYPHY	15.38	4	25	15.34	15.57	0.932	3.73	0.9134	High	15.34	15.57	0.952	3.808	0.9147	High	15.34	15.57	1.09	4.358	0.9312	High	15.34	15.57	4.629	18.518	0.9164	High	15.34	15.57	4.744	18.978	0.9152	High	15.34	15.57	4.754	19.015	0.9131	High	15.34	15.57	6.834	27.335	0.9048	High	15.34
PLC + Compound 2 (CB)	496	509	YLEDPVNHEWYPHY	12.09	3	10	12.05	12.23	0.045	0.451	0.9256	High	12.05	12.23	0.074	0.738	0.923	High	12.05	12.23	0.053	0.532	0.919	High	12.05	12.22	0.102	1.017	0.9176	High	12.05	12.23	0.126	1.262	0.9135	High	12.05	12.23	0.195	1.947	0.9066	High	12.05	12.23	0.61	6.095	0.8944	High	12.05
PLC + Compound 2 (CB)	497	509	LEDPVNHEWYPHY	11.71	2	9	11.72	11.8	0.028	0.314	0.774	Medium	11.72	11.8	0.002	0.023	0.7812	Medium	11.72	11.8	0.018	0.202	0.8577	Medium	11.71	11.8	0.035	0.386	0.8462	Medium	11.72	11.8	0.025	0.273	0.802	Medium	11.72	11.8	0.156	1.731	0.8662	Medium	11.72	11.8	0.487	5.406	0.8061	Medium	11.72
PLC + Compound 2 (CB)	497	509	LEDPVNHEWYPHY	11.71	3	9	11.74	11.86	0.113	1.257	0.8391	Medium	11.74	11.86	0.084	0.93	0.8582	Medium	11.74	11.86	0.109	1.206	0.8402	Medium	11.74	11.86	0.136	1.513	0.8237	Medium	11.74	11.86	0.124	1.381	0.8647	Medium	11.74	11.86	0.271	3.016	0.814	Medium	11.74	11.86	0.496	5.508	0.8179	Medium	11.74
PLC + Compound 2 (CB)	510	519	FVLTSSKIYY	12.13	2	8	12.14	12.25	0.877	10.962	0.7896	Medium	12.14	12.25	0.817	10.213	0.8079	Medium	12.14	12.25	0.88	11.002	0.8276	Medium	12.13	12.24	1.873	23.416	0.7704	Medium	12.14	12.25	1.899	23.742	0.7467	Medium	12.14	12.24	1.897	23.711	0.7602	Medium	12.14	12.25	2.032	25.397	0.7988	Medium	12.14
PLC + Compound 2 (CB)	510	521	FVLTSSKIYYSE	11.66	2	10	11.58	11.77	1.007	10.071	0.8759	Medium	11.58	11.77	0.853	8.53	0.8947	Medium	11.58	11.77	1.152	11.52	0.9224	Medium	11.58	11.76	2.591	25.909	0.8958	Medium	11.58	11.77	2.605	26.05	0.9043	Medium	11.58	11.77	2.644	26.442	0.9021	Medium	11.58	11.77	2.987	29.865	0.8966	Medium	11.58
PLC + Compound 2 (CB)	510	522	FVLTSSKIYYSEE	11.6	2	11	11.55	11.8	1.246	11.331	0.9196	High	11.55	11.8	1.178	10.711	0.9186	High	11.55	11.8	1.427	12.976	0.9242	High	11.54	11.8	3.139	28.533	0.8976	High	11.55	11.8	3.186	28.962	0.9089	High	11.55	11.8	3.189	28.994	0.9091	High	11.55	11.8	3.541	32.188	0.9085	High	11.55
PLC + Compound 2 (CB)	510	530	FVLTSSKIYYSEETSSDQGNE	11.34	2	19	11.27	11.43	4.513	23.75	0.8551	Medium	11.27	11.43	4.237	22.3	0.8816	High	11.27	11.43	4.914	25.865	0.9054	High	11.27	11.43	6.871	36.162	0.8766	High	11.27	11.43	7.009	36.891	0.885	Medium	11.27	11.43	6.954	36.598	0.8934	High	11.27	11.43	7.386	38.874	0.8274	Medium	11.27
PLC + Compound 2 (CB)	510	544	FVLTSSKIYYSEETSSDQGNEDEEEPKEVSSSTEL	11.55	3	32	11.46	11.8	12.035	37.61	0.8593	High	11.46	11.8	11.006	34.394	0.8502	High	11.46	11.8	12.594	39.356	0.9223	High	11.45	11.8	14.276	44.612	0.86	High	11.46	11.8	14.313	44.728	0.8777	High	11.46	11.8	14.154	44.233	0.884	High	11.46	11.8	15.285	47.766	0.8209	Medium	11.46
PLC + Compound 2 (CB)	513	544	TSSKIYYSEETSSDQGNEDEEEPKEVSSSTEL	10.37	3	29	10.34	10.6	12.875	44.396	0.8362	Medium	10.34	10.6	12.001	41.382	0.8349	Medium	10.34	10.6	13.07	45.067	0.9012	High	10.34	10.6	14.445	49.81	0.8382	Medium	10.34	10.6	14.435	49.776	0.8757	High	10.34	10.6	14.454	49.843	0.8682	Medium	10.34	10.6	15.152	52.247	0.7994	Medium	10.34
PLC + Compound 2 (CB)	522	544	ETSSDQGNEDEEEPKEVSSSTEL	10.12	2	20	10.06	10.19	12.089	60.445	0.7793	Medium	10.06	10.19	11.641	58.203	0.7959	Medium	10.06	10.19	12.203	61.013	0.8501	Medium	10.06	10.18	11.903	59.517	0.8302	Medium	10.06	10.19	11.879	59.397	0.8607	Medium	10.06	10.19	11.702	58.509	0.8381	Medium	10.06	10.19	12.13	60.651	0.7649	Medium	10.06
PLC + Compound 2 (CB)	523	537	TSSDQGNEDEEEPKE	8.09	2	12	8.07	8.25	7.019	58.49	0.8731	Medium	8.07	8.25	6.655	55.462	0.8786	Medium	8.07	8.25	7.174	59.782	0.8993	Medium	8.07	8.24	6.83	56.913	0.8695	Medium	8.07	8.25	7.06	58.833	0.8862	High	8.07	8.25	7.065	58.879	0.8895	High	8.07	8.25	7.151	59.596	0.8541	Medium	8.07
PLC + Compound 2 (CB)	523	544	TSSDQGNEDEEEPKEVSSSTEL	10.1	2	19	10.04	10.23	11.599	61.05	0.8447	Medium	10.05	10.23	11.093	58.384	0.8618	Medium	10.05	10.23	11.584	60.967	0.8981	High	10.04	10.23	11.371	59.846	0.8694	Medium	10.05	10.23	11.315	59.554	0.888	High	10.05	10.23	11.278	59.355	0.888	High	10.05	10.23	11.673	61.438	0.8544	Medium	10.05
PLC + Compound 2 (CB)	523	544	TSSDQGNEDEEEPKEVSSSTEL	10.1	3	19	10.04	10.22	11.588	60.992	0.8575	Medium	10.05	10.22	10.952	57.64	0.8501	Medium	10.05	10.22	11.549	60.782	0.8718	High	10.04	10.22	11.318	59.569	0.8642	Medium	10.05	10.22	11.223	59.069	0.876	High	10.05	10.22	11.128	58.567	0.8785	High	10.05	10.22	11.589	60.997	0.8464	Medium	10.05
PLC + Compound 2 (CB)	531	544	DEEEPKEVSSSTEL	10.05	2	11	9.99	10.03	8.85	80.453	0.8085	Medium	10	10.03	8.436	76.695	0.8014	Medium	10	10.03	8.611	78.282	0.8144	Medium	9.99	10.02	9.003	81.849	0.7717	Medium	10	10.03	8.452	76.84	0.8124	Medium	10	10.03	8.487	77.151	0.8049	Medium	10	10.03	8.775	79.769	0.7918	Medium	10
PLC + Compound 2 (CB)	538	544	VSSSTEL	9.63	1	5	9.56	9.68	3.949	78.984	0.8375	Medium	9.56	9.68	3.791	75.813	0.8466	Medium	9.56	9.68	4.018	80.368	0.871	Medium	9.55	9.67	3.828	76.566	0.8556	Medium	9.56	9.68	3.834	76.674	0.8533	Medium	9.56	9.68	3.783	75.659	0.854	Medium	9.56	9.68	3.818	76.367	0.847	Medium	9.56
PLC + Compound 2 (CB)	545	568	HSNEKWFHGKLGAGRDGRHIAERL	9.37	3	22	9.3	9.52	3.792	17.239	0.896	Medium	9.3	9.52	3.579	16.268	0.9196	High	9.3	9.52	3.763	17.105	0.9202	High	9.29	9.51	7.09	32.227	0.901	High	9.3	9.52	7.286	33.117	0.913	High	9.3	9.52	7.26	33.001	0.9184	High	9.3	9.52	9.061	41.185	0.8775	Medium	9.3
PLC + Compound 2 (CB)	545	571	HSNEKWFHGKLGAGRDGRHIAERLLTE	10.22	4	25	10.22	10.4	3.963	15.852	0.8137	Medium	10.22	10.4	3.712	14.847	0.8181	Medium	10.22	10.4	3.931	15.725	0.8464	Medium	10.22	10.39	7.808	31.233	0.832	Medium	10.22	10.4	7.664	30.655	0.846	Medium	10.22	10.4	7.633	30.531	0.8363	Medium	10.22	10.4	10.882	43.53	0.7855	Medium	10.22
PLC + Compound 2 (CB)	572	583	YCIETGAPDGSF	11.88	1	9	11.83	12	0.997	11.081	0.8979	High	11.83	12	0.944	10.489	0.8805	High	11.83	12	1.1	12.221	0.9174	High	11.83	12	3.036	33.73	0.9036	High	11.83	12	3.071	34.125	0.897	High	11.83	12	3.067	34.082	0.909	High	11.83	12	3.885	43.167	0.9009	High	11.84
PLC + Compound 2 (CB)	572	583	YCIETGAPDGSF	11.88	2	9	11.88	11.95	0.811	9.012	0.892	Medium	11.88	11.95	0.803	8.926	0.8784	Medium	11.88	11.95	0.954	10.601	0.9053	Medium	11.88	11.95	2.717	30.185	0.8854	Medium	11.88	11.95	2.769	30.762	0.8619	Medium	11.88	11.95	2.801	31.126	0.8784	Medium	11.89	11.95	3.532	39.241	0.8881	Medium	11.89
PLC + Compound 2 (CB)	574	583	IETGAPDGSF	10.75	1	7	10.73	10.85	0.898	12.83	0.8916	Medium	10.73	10.85	0.913	13.043	0.8776	Medium	10.73	10.85	1.088	15.55	0.9183	Medium	10.72	10.85	2.347	33.524	0.8766	Medium	10.73	10.85	2.419	34.555	0.8783	Medium	10.73	10.85	2.333	33.331	0.8896	Medium	10.73	10.85	2.747	39.237	0.865	Medium	10.73
PLC + Compound 2 (CB)	584	590	LVRESET	7.84	2	5	7.84	7.99	1.815	36.294	0.9292	High	7.85	7.99	1.749	34.971	0.9305	High	7.85	7.99	1.855	37.108	0.9344	High	7.84	7.98	2.351	47.021	0.9344	High	7.85	7.99	2.421	48.411	0.9302	High	7.85	7.99	2.411	48.228	0.935	High	7.85	7.99	3.102	62.033	0.934	High	7.85
PLC + Compound 2 (CB)	600	621	WRNGKVQHCRIHSRQDAGTPKF	8.54	4	19	8.52	8.69	2.521	13.268	0.9349	High	8.52	8.69	2.438	12.832	0.9337	High	8.52	8.69	2.569	13.522	0.9413	High	8.51	8.69	3.285	17.292	0.934	High	8.52	8.7	3.406	17.925	0.9341	High	8.52	8.69	3.467	18.249	0.9359	High	8.52	8.69	4.031	21.216	0.9283	High	8.52
PLC + Compound 2 (CB)	622	627	FLTDNL	12.08	1	4	12.05	12.09	1.252	31.302	0.867	Medium	12.05	12.09	1.17	29.254	0.8657	Medium	12.05	12.09	1.314	32.848	0.8855	Medium	12.05	12.09	2.517	62.919	0.838	Medium	12.05	12.09	2.621	65.518	0.7878	Medium	12.05	12.09	2.578	64.458	0.842	Medium	12.05	12.09	2.955	73.869	0.815	Medium	12.05
PLC + Compound 2 (CB)	622	629	FLTDNLVF	14.91	1	6	14.88	15.02	1.002	16.706	0.9214	High	14.88	15.03	0.975	16.253	0.9218	High	14.88	15.02	1.07	17.841	0.9307	High	14.88	15.02	2.419	40.322	0.9093	High	14.88	15.02	2.451	40.855	0.922	High	14.88	15.02	2.48	41.333	0.9122	High	14.88	15.03	3.38	56.335	0.9228	High	14.88
PLC + Compound 2 (CB)	622	629	FLTDNLVF	14.91	2	6	14.85	15.09	0.955	15.92	0.9454	High	14.85	15.09	0.926	15.438	0.934	High	14.85	15.09	1.004	16.732	0.9527	High	14.84	15.09	2.264	37.734	0.9406	High	14.85	15.09	2.264	37.729	0.912	High	14.85	15.09	2.245	37.413	0.9405	High	14.85	15.09	3.084	51.4	0.9408	High	14.85
PLC + Compound 2 (CB)	633	646	YDLITHYQQVPLRC	11.66	2	11	11.65	11.76	1.335	12.137	0.8767	Medium	11.65	11.76	1.301	11.824	0.8739	High	11.65	11.76	1.426	12.961	0.9208	High	11.65	11.75	2.376	21.604	0.891	High	11.65	11.76	2.465	22.407	0.8853	Medium	11.65	11.76	2.471	22.465	0.9118	High	11.65	11.76	3.551	32.282	0.8843	High	11.65
PLC + Compound 2 (CB)	633	646	YDLITHYQQVPLRC	11.66	3	11	11.64	11.77	1.311	11.914	0.9256	High	11.64	11.77	1.252	11.379	0.9329	High	11.64	11.77	1.417	12.882	0.932	High	11.64	11.76	2.346	21.325	0.9274	High	11.64	11.77	2.411	21.922	0.9228	High	11.64	11.77	2.471	22.466	0.9108	High	11.64	11.77	3.494	31.76	0.9284	High	11.64
PLC + Compound 2 (CB)	633	648	YDLITHYQQVPLRCNE	11.33	2	13	11.3	11.4	2.345	18.041	0.8935	Medium	11.3	11.4	2.17	16.692	0.9129	High	11.3	11.4	2.402	18.478	0.9297	High	11.29	11.39	3.299	25.379	0.9056	High	11.3	11.4	3.366	25.889	0.8978	High	11.3	11.4	3.267	25.131	0.9203	High	11.3	11.4	4.366	33.586	0.8895	Medium	11.3
PLC + Compound 2 (CB)	633	648	YDLITHYQQVPLRCNE	11.33	3	13	11.31	11.46	2.293	17.636	0.9281	High	11.31	11.46	2.197	16.9	0.9273	High	11.31	11.46	2.362	18.166	0.9262	High	11.31	11.45	3.244	24.956	0.9194	High	11.31	11.46	3.264	25.108	0.9143	High	11.31	11.46	3.255	25.036	0.9151	High	11.31	11.46	4.41	33.927	0.9187	High	11.32
PLC + Compound 2 (CB)	649	667	FEMRLSEPVPQTNAHESKE	10.42	2	15	10.43	10.58	3.135	20.899	0.8834	Medium	10.43	10.58	2.96	19.735	0.8917	High	10.43	10.58	3.182	21.216	0.9261	High	10.43	10.58	5.519	36.79	0.8973	High	10.43	10.58	5.638	37.588	0.8982	High	10.43	10.58	5.439	36.261	0.9072	High	10.43	10.58	6.685	44.568	0.8865	High	10.43
PLC + Compound 2 (CB)	649	667	FEMRLSEPVPQTNAHESKE	10.42	4	15	10.41	10.57	3.128	20.855	0.9266	High	10.41	10.57	2.955	19.7	0.9229	High	10.41	10.57	3.178	21.188	0.9343	High	10.4	10.56	5.5	36.67	0.9204	High	10.41	10.57	5.591	37.27	0.9221	High	10.41	10.57	5.424	36.161	0.9218	High	10.41	10.57	6.838	45.585	0.9163	High	10.41
PLC + Compound 2 (CB)	649	673	FEMRLSEPVPQTNAHESKEWYHASL	11.44	4	21	11.4	11.52	3.944	18.779	0.8857	Medium	11.4	11.52	3.717	17.699	0.8867	Medium	11.4	11.52	4.046	19.265	0.902	Medium	11.39	11.52	6.29	29.952	0.8682	Medium	11.4	11.52	6.455	30.739	0.8524	Medium	11.4	11.52	6.284	29.925	0.8694	Medium	11.4	11.52	7.548	35.942	0.8535	Medium	11.4
PLC + Compound 2 (CB)	649	682	FEMRLSEPVPQTNAHESKEWYHASLTRAQAEHML	11.23	4	30	11.18	11.36	4.38	14.598	0.8458	Medium	11.18	11.36	4.081	13.602	0.859	Medium	11.18	11.36	4.86	16.2	0.8733	High	11.18	11.36	8.399	27.996	0.8609	Medium	11.18	11.36	8.541	28.469	0.8805	Medium	11.18	11.36	8.376	27.92	0.8877	High	11.18	11.36	10.475	34.916	0.8166	Medium	11.18
PLC + Compound 2 (CB)	650	667	EMRLSEPVPQTNAHESKE	9.32	4	14	9.28	9.43	3.411	24.363	0.8546	Medium	9.28	9.43	3.184	22.74	0.8598	High	9.28	9.43	3.442	24.588	0.8813	High	9.28	9.43	5.343	38.165	0.8181	Medium	9.28	9.43	5.513	39.375	0.8259	Medium	9.28	9.43	5.311	37.935	0.8164	Medium	9.28	9.43	6.666	47.617	0.8001	Medium	9.28
PLC + Compound 2 (CB)	650	673	EMRLSEPVPQTNAHESKEWYHASL	10.9	4	20	10.87	10.9	4.132	20.662	0.8331	Medium	10.87	10.9	3.874	19.369	0.8189	Medium	10.87	10.9	4.271	21.357	0.845	Medium	10.86	10.9	6.046	30.229	0.8353	Medium	10.87	10.9	6.197	30.986	0.8017	Medium	10.87	10.9	5.876	29.381	0.7794	Medium	10.87	10.9	7.271	36.357	0.84	Medium	10.87
PLC + Compound 2 (CB)	651	662	MRLSEPVPQTNA	9.92	2	8	9.93	10.03	2.361	29.507	0.758	Medium	9.93	10.03	2.186	27.328	0.7614	Medium	9.93	10.03	2.509	31.365	0.7952	Medium	9.92	10.02	3.285	41.062	0.7815	Medium	9.93	10.03	3.388	42.35	0.7756	Medium	9.93	10.03	3.386	42.319	0.763	Medium	9.93	10.03	4.014	50.172	0.7666	Medium	9.93
PLC + Compound 2 (CB)	651	667	MRLSEPVPQTNAHESKE	9.11	3	13	9	9.17	3.231	24.851	0.911	High	9	9.17	3.078	23.68	0.9219	High	9	9.17	3.291	25.318	0.9333	High	8.99	9.17	4.629	35.604	0.9142	High	9	9.17	4.758	36.599	0.9172	High	9	9.17	4.615	35.498	0.9228	High	9	9.17	5.952	45.785	0.8962	Medium	9
PLC + Compound 2 (CB)	651	667	MRLSEPVPQTNAHESKE	9.11	4	13	9.03	9.17	3.203	24.638	0.9176	High	9.03	9.17	3.021	23.242	0.9192	High	9.03	9.17	3.272	25.166	0.9434	High	9.02	9.17	4.615	35.496	0.8997	Medium	9.03	9.17	4.689	36.072	0.9321	High	9.03	9.17	4.594	35.341	0.933	High	9.03	9.17	5.88	45.23	0.9076	High	9.03
PLC + Compound 2 (CB)	668	682	WYHASLTRAQAEHML	11.18	2	13	11.09	11.23	2.195	16.882	0.8752	Medium	11.1	11.23	2.054	15.796	0.8838	Medium	11.1	11.23	2.472	19.019	0.9093	High	11.09	11.23	3.977	30.592	0.8802	Medium	11.1	11.23	4.067	31.285	0.8963	High	11.09	11.23	4.015	30.887	0.8932	Medium	11.1	11.23	5.047	38.823	0.8466	Medium	11.1
PLC + Compound 2 (CB)	668	682	WYHASLTRAQAEHML	11.18	3	13	11.11	11.25	2.235	17.191	0.8846	Medium	11.11	11.25	2.003	15.411	0.8988	Medium	11.11	11.25	2.422	18.632	0.9044	Medium	11.11	11.24	3.981	30.624	0.8865	Medium	11.11	11.25	4.069	31.302	0.874	Medium	11.11	11.25	3.939	30.297	0.889	Medium	11.11	11.25	5.048	38.835	0.8622	Medium	11.11
PLC + Compound 2 (CB)	674	682	TRAQAEHML	9.52	2	7	9.47	9.58	0.344	4.92	0.8689	Medium	9.47	9.58	0.287	4.099	0.8798	High	9.47	9.58	0.415	5.926	0.8917	High	9.46	9.58	1.01	14.427	0.8858	High	9.47	9.58	1.009	14.421	0.8852	High	9.47	9.58	1.004	14.344	0.8904	High	9.47	9.58	1.613	23.04	0.8861	High	9.47
PLC + Compound 2 (CB)	674	682	TRAQAEHML	9.52	3	7	9.44	9.66	0.308	4.397	0.9366	High	9.44	9.66	0.295	4.218	0.9303	High	9.44	9.66	0.404	5.766	0.9405	High	9.44	9.65	0.96	13.71	0.9285	High	9.44	9.66	0.976	13.946	0.9304	High	9.44	9.66	0.945	13.495	0.9327	High	9.44	9.66	1.491	21.301	0.9292	High	9.44
PLC + Compound 2 (CB)	682	691	LMRVPRDGAF	10.75	3	7	10.73	10.88	0.186	2.656	0.9289	High	10.73	10.88	0.145	2.065	0.9285	High	10.73	10.88	0.195	2.79	0.959	High	10.72	10.87	0.834	11.917	0.9291	High	10.73	10.88	0.879	12.554	0.9292	High	10.73	10.88	0.888	12.685	0.9438	High	10.73	10.88	1.48	21.139	0.9311	High	10.73
PLC + Compound 2 (CB)	683	691	MRVPRDGAF	10.21	3	6	10.21	10.38	0.134	2.24	0.9029	High	10.21	10.38	0.157	2.623	0.9263	High	10.21	10.38	0.174	2.903	0.9436	High	10.21	10.38	0.416	6.927	0.9148	High	10.21	10.38	0.492	8.206	0.9231	High	10.21	10.38	0.498	8.301	0.9193	High	10.21	10.38	0.684	11.399	0.9095	High	10.21
PLC + Compound 2 (CB)	692	701	LVRKRNEPNS	7.07	3	7	6.98	7.11	2.56	36.567	0.9457	High	6.98	7.12	2.373	33.899	0.9414	High	6.98	7.12	2.652	37.883	0.9547	High	6.98	7.11	3.452	49.308	0.9414	High	6.98	7.12	3.501	50.014	0.9437	High	6.98	7.12	3.518	50.256	0.9454	High	6.98	7.11	3.648	52.116	0.9308	High	6.98
PLC + Compound 2 (CB)	692	703	LVRKRNEPNSYA	7.9	3	9	7.89	8.14	2.366	26.288	0.9143	Medium	7.89	8.14	2.213	24.587	0.9197	High	7.89	8.14	2.491	27.675	0.9287	Medium	7.88	8.13	3.249	36.097	0.9209	Medium	7.89	8.14	3.264	36.267	0.9139	Medium	7.89	8.14	3.33	37.002	0.9169	Medium	7.89	8.14	3.501	38.903	0.9013	Medium	7.89
PLC + Compound 2 (CB)	692	706	LVRKRNEPNSYAISF	11.07	3	12	11.06	11.1	1.799	14.995	0.8549	Medium	11.06	11.1	1.601	13.338	0.8822	Medium	11.06	11.1	1.891	15.76	0.8816	High	11.06	11.1	2.571	21.427	0.8681	Medium	11.06	11.1	2.516	20.965	0.8566	Medium	11.06	11.1	2.467	20.557	0.8964	High	11.06	11.1	2.758	22.986	0.8566	Medium	11.06
PLC + Compound 2 (CB)	707	723	RAEGKIKHCRVQQEGQT	7.45	4	15	7.42	7.58	2.112	14.078	0.9323	High	7.43	7.58	1.953	13.019	0.9226	High	7.43	7.58	2.144	14.294	0.9393	High	7.42	7.57	4.155	27.699	0.9291	High	7.43	7.58	4.249	28.328	0.9261	High	7.43	7.58	4.38	29.197	0.9275	High	7.43	7.58	6.624	44.159	0.9042	High	7.43
PLC + Compound 2 (CB)	707	725	RAEGKIKHCRVQQEGQTVM	8.28	3	17	8.27	8.42	1.968	11.575	0.9323	High	8.27	8.43	1.862	10.955	0.912	High	8.27	8.43	1.964	11.554	0.9501	High	8.27	8.42	3.904	22.965	0.9218	High	8.28	8.43	4.006	23.564	0.936	High	8.27	8.43	4.082	24.012	0.9229	High	8.27	8.43	6.376	37.508	0.9236	High	8.27
PLC + Compound 2 (CB)	707	725	RAEGKIKHCRVQQEGQTVM	8.28	4	17	8.26	8.45	1.931	11.357	0.9447	High	8.27	8.45	1.817	10.691	0.9439	High	8.27	8.45	1.96	11.531	0.9419	High	8.26	8.45	3.914	23.026	0.9384	High	8.27	8.45	3.982	23.421	0.9314	High	8.27	8.45	4.007	23.573	0.9358	High	8.27	8.45	6.318	37.162	0.9358	High	8.27
PLC + Compound 2 (CB)	707	731	RAEGKIKHCRVQQEGQTVMLGNSEF	10.43	4	23	10.39	10.45	3.036	13.199	0.8818	Medium	10.39	10.45	2.931	12.744	0.8723	Medium	10.39	10.45	3.076	13.373	0.9079	Medium	10.39	10.44	5.322	23.138	0.8663	Medium	10.39	10.45	5.51	23.958	0.8648	Medium	10.39	10.45	5.376	23.375	0.8715	Medium	10.39	10.45	8.203	35.665	0.8554	Medium	10.39
PLC + Compound 2 (CB)	724	731	VMLGNSEF	12.14	1	6	12.09	12.16	1.355	22.591	0.8485	Medium	12.09	12.16	1.228	20.471	0.848	Medium	12.09	12.16	1.357	22.61	0.8965	Medium	12.08	12.16	1.837	30.608	0.8725	Medium	12.09	12.16	1.952	32.53	0.821	Medium	12.09	12.16	1.869	31.156	0.865	Medium	12.09	12.16	2.468	41.125	0.8193	Medium	12.09
PLC + Compound 2 (CB)	735	758	VDLISYYEKHPLYRKMKLRYPINE	11.67	4	20	11.65	11.77	0.884	4.422	0.887	High	11.65	11.77	0.699	3.493	0.8848	High	11.65	11.77	0.925	4.627	0.8895	High	11.65	11.76	2.159	10.793	0.8886	High	11.65	11.77	2.18	10.901	0.8709	Medium	11.65	11.77	2.133	10.663	0.8584	High	11.65	11.77	3.387	16.935	0.8892	High	11.65
PLC + Compound 2 (CB)	738	758	ISYYEKHPLYRKMKLRYPINE	10.16	4	17	10.05	10.31	0.804	4.727	0.8593	Medium	10.06	10.32	0.824	4.849	0.8625	Medium	10.05	10.32	0.989	5.818	0.884	Medium	10.05	10.31	2.034	11.963	0.8708	Medium	10.05	10.31	2.199	12.938	0.8765	Medium	10.05	10.31	2.204	12.963	0.8629	Medium	10.05	10.32	3.163	18.608	0.8542	Medium	10.05
PLC + Compound 2 (CB)	741	758	YEKHPLYRKMKLRYPINE	9.63	3	14	9.63	9.78	1.001	7.152	0.8733	Medium	9.64	9.78	0.805	5.747	0.8768	Medium	9.64	9.78	0.928	6.63	0.915	Medium	9.63	9.77	2.017	14.406	0.8816	Medium	9.64	9.78	2.075	14.822	0.8985	High	9.63	9.78	2.094	14.958	0.8967	Medium	9.63	9.78	3.072	21.941	0.8758	Medium	9.63
PLC + Compound 2 (CB)	741	758	YEKHPLYRKMKLRYPINE	9.63	4	14	9.6	9.99	0.874	6.24	0.9158	High	9.6	10	0.831	5.933	0.9159	High	9.6	10	0.934	6.673	0.9257	High	9.6	9.99	2.054	14.67	0.9112	High	9.6	10	2.123	15.162	0.9106	High	9.6	10	2.085	14.893	0.9161	High	9.6	10	3.04	21.713	0.9083	Medium	9.6
PLC + Compound 2 (CB)	747	758	YRKMKLRYPINE	9.69	4	9	9.58	9.7	0.956	10.62	0.8954	Medium	9.58	9.7	0.864	9.597	0.8855	High	9.58	9.7	0.958	10.64	0.9033	High	9.58	9.7	1.719	19.098	0.8791	High	9.58	9.7	1.8	19.999	0.8737	High	9.58	9.7	1.802	20.021	0.8806	High	9.58	9.7	2.2	24.449	0.8755	Medium	9.58
PLC + Compound 2 (CB)	761	774	LEKIGTAEPDYGAL	11.39	2	11	11.37	11.54	6.604	60.035	0.9198	High	11.37	11.54	6.269	56.994	0.9205	High	11.37	11.54	6.853	62.302	0.915	Medium	11.37	11.54	8.225	74.775	0.9068	Medium	11.37	11.54	8.243	74.939	0.9147	High	11.37	11.54	8.109	73.721	0.9155	Medium	11.37	11.54	8.435	76.686	0.9016	Medium	11.37
PLC + Compound 2 (CB)	762	774	EKIGTAEPDYGAL	11.06	2	10	11.04	11.2	6.196	61.963	0.9152	High	11.05	11.2	5.914	59.139	0.9211	High	11.05	11.2	6.364	63.64	0.9151	High	11.04	11.19	7.338	73.377	0.9109	High	11.05	11.2	7.42	74.196	0.908	High	11.04	11.2	7.235	72.346	0.9057	High	11.05	11.2	7.489	74.888	0.9142	High	11.05
PLC + Compound 2 (CB)	775	782	YEGRNPGF	9.95	2	5	9.93	10.07	3.827	76.534	0.9407	High	9.93	10.07	3.647	72.93	0.923	High	9.93	10.07	3.75	75	0.9366	High	9.92	10.07	3.781	75.613	0.9301	High	9.93	10.07	3.786	75.726	0.9275	High	9.93	10.07	3.734	74.685	0.9288	High	9.93	10.07	3.779	75.577	0.9307	High	9.93
PLC + Compound 2 (CB)	783	799	YVEANPMPTFKCAVKAL	12.21	3	13	12.25	12.34	6.822	52.48	0.8605	Medium	12.25	12.34	6.575	50.575	0.8718	Medium	12.25	12.34	6.889	52.993	0.8769	Medium	12.25	12.33	7.666	58.972	0.8717	Medium	12.25	12.34	7.766	59.739	0.8724	Medium	12.25	12.34	7.702	59.244	0.8671	Medium	12.25	12.34	8.082	62.17	0.8528	Medium	12.26
PLC + Compound 2 (CB)	783	801	YVEANPMPTFKCAVKALFD	14.39	3	15	14.62	14.82	6.5	43.335	0.9285	High	14.62	14.82	6.111	40.742	0.9299	High	14.62	14.82	6.662	44.413	0.9344	High	14.62	14.82	7.344	48.961	0.9202	High	14.62	14.82	7.423	49.483	0.9256	High	14.62	14.82	7.468	49.789	0.9319	High	14.62	14.82	8.283	55.217	0.9215	High	14.62
PLC + Compound 2 (CB)	783	811	YVEANPMPTFKCAVKALFDYKAQREDELT	13.81	4	25	13.73	13.92	7.589	30.355	0.8497	Medium	13.73	13.93	7.304	29.217	0.8498	Medium	13.73	13.92	7.852	31.409	0.8734	Medium	13.73	13.92	10.714	42.857	0.8437	Medium	13.73	13.92	10.707	42.828	0.8424	Medium	13.73	13.92	10.735	42.939	0.839	Medium	13.73	13.93	13.163	52.654	0.8221	Medium	13.73
PLC + Compound 2 (CB)	793	800	KCAVKALF	11.19	2	6	11.13	11.24	0.096	1.6	0.9154	Medium	11.13	11.24	0.094	1.569	0.9188	High	11.13	11.24	0.3	4.992	0.8385	Medium	11.12	11.23	0.572	9.535	0.8933	Medium	11.13	11.24	0.482	8.034	0.9125	High	11.13	11.24	0.565	9.417	0.9163	High	11.13	11.24	0.768	12.793	0.854	Medium	11.13
PLC + Compound 2 (CB)	801	809	DYKAQREDE	7.74	2	7	7.78	7.84	1.236	17.659	0.8569	Medium	7.78	7.85	1.114	15.916	0.8764	Medium	7.78	7.85	1.297	18.533	0.9158	Medium	7.77	7.84	3.354	47.909	0.8567	Medium	7.78	7.85	3.346	47.805	0.8713	Medium	7.78	7.85	3.323	47.473	0.8965	Medium	7.78	7.85	4.685	66.929	0.8127	Medium	7.78
PLC + Compound 2 (CB)	801	809	DYKAQREDE	7.74	3	7	7.74	7.8	1.234	17.628	0.8982	Medium	7.75	7.8	1.028	14.691	0.9219	Medium	7.75	7.81	1.266	18.079	0.9299	Medium	7.74	7.8	3.343	47.757	0.8965	Medium	7.75	7.81	3.452	49.316	0.9088	Medium	7.75	7.8	3.393	48.466	0.8955	Medium	7.74	7.8	4.589	65.552	0.8825	Medium	7.75
PLC + Compound 2 (CB)	801	810	DYKAQREDEL	9.58	2	8	9.54	9.63	1.193	14.913	0.7342	Medium	9.54	9.63	1.088	13.598	0.7831	Medium	9.54	9.63	1.331	16.636	0.8179	Medium	9.54	9.62	3.292	41.149	0.7299	Medium	9.54	9.63	3.326	41.571	0.8008	Medium	9.54	9.63	3.33	41.628	0.7878	Medium	9.54	9.63	4.706	58.821	0.7241	Medium	9.54
PLC + Compound 2 (CB)	801	811	DYKAQREDELT	9.06	3	9	9.03	9.17	1.164	12.933	0.9081	Medium	9.03	9.17	1.141	12.673	0.9059	Medium	9.03	9.17	1.277	14.194	0.9186	Medium	9.02	9.17	3.233	35.92	0.8994	Medium	9.03	9.17	3.377	37.519	0.897	Medium	9.03	9.17	3.308	36.75	0.9083	Medium	9.03	9.17	4.903	54.475	0.8909	Medium	9.03
PLC + Compound 2 (CB)	802	809	YKAQREDE	7.46	2	6	7.42	7.58	1.148	19.131	0.7667	Medium	7.42	7.59	1.092	18.203	0.7325	Medium	7.42	7.59	1.142	19.026	0.8059	Medium	7.41	7.58	2.394	39.898	0.7586	Medium	7.42	7.59	2.462	41.035	0.7634	Medium	7.42	7.59	2.396	39.938	0.7967	Medium	7.42	7.59	3.567	59.445	0.7539	Medium	7.42
PLC + Compound 2 (CB)	802	810	YKAQREDEL	9.16	2	7	9.15	9.21	1.085	15.493	0.8471	Medium	9.15	9.22	0.942	13.462	0.8907	Medium	9.15	9.22	1.101	15.732	0.9131	Medium	9.14	9.21	2.171	31.018	0.8779	Medium	9.15	9.22	2.269	32.414	0.892	Medium	9.15	9.22	2.15	30.708	0.8984	Medium	9.15	9.21	3.213	45.903	0.8413	Medium	9.15
PLC + Compound 2 (CB)	802	811	YKAQREDELT	8.69	2	8	8.68	8.83	1.065	13.307	0.9027	Medium	8.68	8.83	0.972	12.153	0.9123	High	8.68	8.83	1.1	13.745	0.9347	High	8.67	8.82	2.187	27.339	0.9067	High	8.68	8.83	2.364	29.544	0.9137	High	8.68	8.83	2.336	29.204	0.9127	High	8.68	8.83	3.723	46.542	0.8958	Medium	8.68
PLC + Compound 2 (CB)	810	828	LTFTKSAIIQNVEKQEGGW	12.35	3	17	12.32	12.45	3.055	17.968	0.9051	High	12.32	12.46	2.893	17.02	0.9044	High	12.32	12.46	3.084	18.138	0.9218	High	12.32	12.45	5.582	32.835	0.9023	Medium	12.32	12.46	5.812	34.187	0.89	Medium	12.32	12.45	5.778	33.988	0.9021	Medium	12.32	12.46	8.248	48.516	0.8676	Medium	12.32
PLC + Compound 2 (CB)	810	844	LTFTKSAIIQNVEKQEGGWWRGDYGGKKQLWFPSN	12.93	4	32	12.93	13.07	4.875	15.234	0.7973	Medium	12.93	13.07	4.735	14.796	0.8316	Medium	12.93	13.07	5.069	15.84	0.8693	Medium	12.92	13.06	7.847	24.522	0.8333	Medium	12.93	13.07	8.064	25.199	0.8152	Medium	12.92	13.07	8.071	25.223	0.8395	Medium	12.93	13.07	10.954	34.232	0.749	Medium	12.93
PLC + Compound 2 (CB)	811	828	TFTKSAIIQNVEKQEGGW	11.92	2	16	11.88	11.97	3.067	19.169	0.8528	Medium	11.88	11.97	2.977	18.606	0.8673	High	11.88	11.97	3.09	19.31	0.9148	High	11.87	11.96	5.593	34.956	0.8939	High	11.88	11.97	5.809	36.307	0.8906	High	11.88	11.97	5.674	35.46	0.8944	High	11.88	11.97	8.205	51.281	0.8651	Medium	11.88
PLC + Compound 2 (CB)	811	828	TFTKSAIIQNVEKQEGGW	11.92	3	16	11.87	11.98	2.985	18.657	0.9185	High	11.87	11.99	2.9	18.126	0.9257	High	11.87	11.99	3.086	19.29	0.9407	High	11.86	11.98	5.544	34.647	0.9154	High	11.87	11.98	5.798	36.235	0.9063	High	11.87	11.98	5.647	35.296	0.9162	High	11.87	11.99	8.127	50.796	0.896	High	11.87
PLC + Compound 2 (CB)	811	844	TFTKSAIIQNVEKQEGGWWRGDYGGKKQLWFPSN	12.62	4	31	12.51	12.76	4.911	15.842	0.8311	Medium	12.51	12.76	4.773	15.396	0.8349	Medium	12.51	12.76	5.186	16.73	0.8784	High	12.51	12.75	7.874	25.401	0.8614	High	12.51	12.76	7.947	25.635	0.8614	High	12.51	12.76	8.049	25.966	0.8669	High	12.51	12.76	10.739	34.642	0.8014	Medium	12.52
PLC + Compound 2 (CB)	812	819	FTKSAIIQ	9.74	2	6	9.7	9.82	0.13	2.172	0.8266	Medium	9.7	9.82	0.118	1.968	0.8391	Medium	9.7	9.82	0.112	1.868	0.8521	Medium	9.7	9.81	0.852	14.195	0.8235	Medium	9.7	9.82	0.876	14.605	0.8625	Medium	9.7	9.82	0.9	14.995	0.8419	Medium	9.7	9.82	1.786	29.774	0.8252	Medium	9.7
PLC + Compound 2 (CB)	812	828	FTKSAIIQNVEKQEGGW	11.81	2	15	11.72	11.93	2.935	19.565	0.8877	Medium	11.72	11.93	2.793	18.617	0.9018	Medium	11.72	11.93	2.966	19.777	0.9136	High	11.71	11.92	5.211	34.738	0.8817	Medium	11.72	11.93	5.512	36.745	0.8661	Medium	11.72	11.93	5.343	35.619	0.8799	Medium	11.72	11.93	7.31	48.732	0.8491	Medium	11.72
PLC + Compound 2 (CB)	812	828	FTKSAIIQNVEKQEGGW	11.81	3	15	11.74	11.9	2.958	19.722	0.8788	Medium	11.74	11.9	2.86	19.069	0.8584	Medium	11.74	11.9	3.023	20.153	0.8921	Medium	11.74	11.9	5.277	35.177	0.8516	Medium	11.74	11.9	5.502	36.68	0.8533	Medium	11.74	11.9	5.385	35.9	0.8643	Medium	11.74	11.9	7.385	49.234	0.8423	Medium	11.74
PLC + Compound 2 (CB)	812	844	FTKSAIIQNVEKQEGGWWRGDYGGKKQLWFPSN	12.47	4	30	12.43	12.68	4.954	16.513	0.869	High	12.43	12.68	4.64	15.467	0.8765	High	12.43	12.68	5.062	16.872	0.8936	High	12.43	12.68	7.569	25.228	0.8637	Medium	12.43	12.68	7.917	26.389	0.858	High	12.43	12.68	7.771	25.905	0.8641	High	12.43	12.68	10.236	34.12	0.8263	Medium	12.43
PLC + Compound 2 (CB)	812	845	FTKSAIIQNVEKQEGGWWRGDYGGKKQLWFPSNY	12.83	4	31	12.83	13.05	4.51	14.549	0.8002	Medium	12.83	13.05	4.425	14.274	0.835	Medium	12.83	13.05	4.797	15.473	0.8729	Medium	12.83	13.05	7.293	23.527	0.846	Medium	12.83	13.05	7.374	23.787	0.8352	Medium	12.83	13.05	7.494	24.173	0.8356	Medium	12.83	13.05	9.728	31.382	0.7294	Medium	12.83
PLC + Compound 2 (CB)	829	844	WRGDYGGKKQLWFPSN	11.49	2	13	11.37	11.56	2.009	15.452	0.8722	Medium	11.37	11.56	1.823	14.027	0.9029	High	11.37	11.56	2.012	15.476	0.9077	High	11.37	11.55	2.555	19.655	0.8814	High	11.37	11.56	2.503	19.257	0.9034	High	11.37	11.56	2.551	19.62	0.8912	High	11.37	11.56	3.29	25.305	0.8472	Medium	11.37
PLC + Compound 2 (CB)	829	844	WRGDYGGKKQLWFPSN	11.49	3	13	11.41	11.56	1.93	14.849	0.9059	High	11.41	11.56	1.845	14.194	0.9057	High	11.41	11.56	1.992	15.321	0.9042	High	11.41	11.55	2.525	19.42	0.8917	High	11.41	11.56	2.536	19.509	0.9051	High	11.41	11.56	2.525	19.427	0.8957	High	11.42	11.56	3.265	25.118	0.875	Medium	11.42
PLC + Compound 2 (CB)	829	844	WRGDYGGKKQLWFPSN	11.49	4	13	11.41	11.56	1.92	14.766	0.9161	High	11.41	11.56	1.837	14.132	0.9125	High	11.41	11.56	1.982	15.244	0.9172	High	11.4	11.55	2.504	19.264	0.9084	High	11.41	11.56	2.497	19.21	0.9014	High	11.41	11.56	2.524	19.419	0.906	High	11.41	11.56	3.269	25.15	0.8944	High	11.41
PLC + Compound 2 (CB)	829	845	WRGDYGGKKQLWFPSNY	12.03	4	14	11.98	12.15	1.813	12.953	0.9017	High	11.98	12.15	1.705	12.179	0.9128	High	11.98	12.15	1.822	13.017	0.9174	High	11.97	12.15	2.346	16.758	0.8994	High	11.98	12.15	2.316	16.544	0.8973	High	11.98	12.15	2.386	17.046	0.9031	High	11.98	12.15	3.253	23.237	0.883	High	11.98
PLC + Compound 2 (CB)	845	876	YVEEMVNPVALEPEREHLDENSPLGDLLRGVL	16.29	4	27	16.28	16.38	7.846	29.06	0.8143	Medium	16.27	16.38	7.312	27.082	0.8098	Medium	16.28	16.38	8.263	30.605	0.8269	Medium	16.27	16.38	10.792	39.969	0.807	Medium	16.27	16.38	10.653	39.457	0.8143	Medium	16.27	16.38	10.494	38.866	0.8073	Medium	16.28	16.39	13.979	51.773	0.7911	Medium	16.28
PLC + Compound 2 (CB)	846	876	VEEMVNPVALEPEREHLDENSPLGDLLRGVL	16.14	4	26	16.01	16.22	7.686	29.562	0.8229	Medium	16	16.21	7.176	27.598	0.8462	Medium	16.01	16.22	8.146	31.329	0.8566	Medium	16	16.21	10.715	41.213	0.8289	Medium	16.01	16.22	10.737	41.298	0.837	Medium	16.01	16.22	10.332	39.737	0.8443	Medium	16.01	16.22	14.275	54.904	0.7885	Medium	16.01
PLC + Compound 2 (CB)	846	882	VEEMVNPVALEPEREHLDENSPLGDLLRGVLDVPACQ	16.65	4	31	16.5	16.71	7.76	25.032	0.8628	Medium	16.5	16.71	7.292	23.522	0.8827	High	16.5	16.71	8.212	26.49	0.8947	High	16.5	16.71	11.628	37.51	0.8777	Medium	16.5	16.71	11.683	37.687	0.8739	Medium	16.5	16.71	11.331	36.55	0.8791	High	16.5	16.71	15.647	50.473	0.845	Medium	16.5
PLC + Compound 2 (CB)	848	876	EMVNPVALEPEREHLDENSPLGDLLRGVL	16.02	4	24	16.01	16.14	7.059	29.411	0.8465	Medium	16.01	16.13	6.525	27.186	0.8574	Medium	16.01	16.14	7.263	30.262	0.8756	Medium	16.01	16.14	9.069	37.787	0.8519	Medium	16.01	16.14	9.032	37.634	0.8668	Medium	16.01	16.14	9.018	37.575	0.8711	Medium	16.02	16.14	12.403	51.679	0.8242	Medium	16.02
PLC + Compound 2 (CB)	849	862	MVNPVALEPEREHL	11.17	3	10	11.17	11.31	6.322	63.222	0.8861	Medium	11.17	11.31	5.861	58.608	0.9044	Medium	11.17	11.31	6.663	66.629	0.8943	Medium	11.17	11.31	7.343	73.428	0.879	Medium	11.17	11.31	7.405	74.046	0.8802	Medium	11.17	11.31	7.216	72.164	0.8903	High	11.17	11.31	7.454	74.545	0.89	Medium	11.17
PLC + Compound 2 (CB)	849	871	MVNPVALEPEREHLDENSPLGDL	12.67	3	18	12.62	12.77	7.479	41.548	0.8755	Medium	12.62	12.77	7.107	39.484	0.8864	Medium	12.62	12.77	7.845	43.581	0.888	High	12.62	12.76	9.49	52.725	0.8683	Medium	12.62	12.77	9.644	53.576	0.8725	Medium	12.62	12.76	9.469	52.606	0.8863	High	12.62	12.77	11.269	62.603	0.8536	Medium	12.62
PLC + Compound 2 (CB)	849	872	MVNPVALEPEREHLDENSPLGDLL	13.93	3	19	13.86	14.04	6.895	36.289	0.927	High	13.86	14.04	6.449	33.944	0.9301	High	13.86	14.04	7.243	38.119	0.9239	High	13.85	14.04	8.906	46.875	0.9152	High	13.86	14.04	9.03	47.525	0.9195	High	13.86	14.04	8.831	46.478	0.9209	High	13.86	14.04	10.981	57.795	0.9117	High	13.86
PLC + Compound 2 (CB)	849	876	MVNPVALEPEREHLDENSPLGDLLRGVL	15.16	3	23	15.66	16.06	5.986	26.028	0.8837	High	15.66	16.05	5.695	24.763	0.8979	High	15.66	16.06	6.349	27.604	0.9152	High	15.66	16.05	8.383	36.45	0.8939	High	15.66	16.06	8.275	35.977	0.9057	High	15.66	16.06	8.213	35.707	0.9035	High	15.66	16.06	11.775	51.198	0.8964	High	15.66
PLC + Compound 2 (CB)	849	876	MVNPVALEPEREHLDENSPLGDLLRGVL	15.16	4	23	15.66	16.06	6.056	26.332	0.9241	High	15.66	16.05	5.679	24.693	0.9238	High	15.66	16.06	6.304	27.408	0.9196	High	15.66	16.05	8.295	36.067	0.9183	High	15.66	16.06	8.276	35.981	0.9084	High	15.66	16.06	8.167	35.507	0.9056	High	15.66	16.06	11.72	50.958	0.9243	High	15.66
PLC + Compound 2 (CB)	849	882	MVNPVALEPEREHLDENSPLGDLLRGVLDVPACQ	16.5	3	28	16.42	16.65	6.302	22.509	0.9113	High	16.41	16.65	5.916	21.128	0.9105	High	16.42	16.65	6.728	24.028	0.9304	High	16.41	16.65	9.552	34.114	0.9011	High	16.42	16.65	9.63	34.394	0.9168	High	16.42	16.65	9.499	33.927	0.9161	High	16.42	16.65	13.493	48.188	0.8905	High	16.42
PLC + Compound 2 (CB)	849	882	MVNPVALEPEREHLDENSPLGDLLRGVLDVPACQ	16.5	4	28	16.43	16.65	6.338	22.637	0.9258	High	16.43	16.65	5.932	21.185	0.9285	High	16.43	16.65	6.678	23.851	0.9237	High	16.43	16.65	9.487	33.882	0.9179	High	16.43	16.65	9.512	33.971	0.9149	High	16.43	16.65	9.404	33.586	0.9178	High	16.44	16.65	13.391	47.824	0.9245	High	16.44
PLC + Compound 2 (CB)	850	876	VNPVALEPEREHLDENSPLGDLLRGVL	15.78	4	22	15.79	15.81	5.327	24.215	0.8461	Medium	15.78	15.8	4.928	22.399	0.8589	Medium	15.79	15.81	5.526	25.118	0.8721	Medium	15.78	15.8	7.612	34.598	0.8591	Medium	15.79	15.8	7.454	33.884	0.851	Medium	15.79	15.8	7.423	33.74	0.868	Medium	15.79	15.81	10.684	48.564	0.8267	Medium	15.79
PLC + Compound 2 (CB)	850	882	VNPVALEPEREHLDENSPLGDLLRGVLDVPACQ	16.3	4	27	16.28	16.54	5.526	20.468	0.7778	Medium	16.27	16.55	5.129	18.996	0.7941	Medium	16.28	16.54	5.914	21.905	0.7987	Medium	16.27	16.54	8.734	32.347	0.7861	Medium	16.27	16.54	8.723	32.308	0.8022	Medium	16.27	16.54	8.676	32.133	0.8135	Medium	16.28	16.54	12.387	45.879	0.736	Medium	16.28
PLC + Compound 2 (CB)	863	882	DENSPLGDLLRGVLDVPACQ	17.25	2	16	17.22	17.34	0.907	5.668	0.8458	Medium	17.22	17.34	0.843	5.268	0.8618	Medium	17.22	17.34	1.029	6.429	0.8829	Medium	17.22	17.34	3.145	19.658	0.8629	Medium	17.22	17.34	3.049	19.055	0.8766	Medium	17.22	17.34	3.2	20.002	0.861	Medium	17.22	17.34	7.114	44.465	0.8429	Medium	17.22
PLC + Compound 2 (CB)	863	882	DENSPLGDLLRGVLDVPACQ	17.25	3	16	17.18	17.38	0.909	5.681	0.8868	Medium	17.18	17.37	0.887	5.542	0.8949	Medium	17.18	17.37	0.957	5.984	0.9	Medium	17.18	17.37	3.099	19.372	0.8862	Medium	17.18	17.37	3.153	19.707	0.8898	High	17.18	17.37	3.243	20.268	0.886	High	17.18	17.38	7.036	43.977	0.8801	Medium	17.18
PLC + Compound 2 (CB)	883	894	IAIRPEGKNNRL	9	3	9	8.94	9.07	3.812	42.355	0.9486	High	8.95	9.07	3.644	40.494	0.9356	High	8.95	9.07	3.949	43.881	0.9488	High	8.94	9.07	5.641	62.677	0.9437	High	8.95	9.07	5.683	63.144	0.9381	High	8.95	9.07	5.616	62.405	0.9406	High	8.95	9.07	6.299	69.994	0.9387	High	8.95
PLC + Compound 2 (CB)	883	896	IAIRPEGKNNRLFV	10.69	4	11	10.65	10.79	3.55	32.276	0.9293	High	10.65	10.79	3.404	30.948	0.9188	High	10.65	10.79	3.674	33.397	0.948	High	10.65	10.79	5.874	53.402	0.9347	High	10.65	10.79	5.877	53.431	0.9302	High	10.65	10.79	5.79	52.641	0.9348	High	10.65	10.79	6.615	60.14	0.9387	High	10.65
PLC + Compound 2 (CB)	883	897	IAIRPEGKNNRLFVF	12.22	4	12	12.14	12.34	3.3	27.502	0.9282	High	12.15	12.34	3.15	26.251	0.9135	Medium	12.14	12.34	3.369	28.077	0.9365	High	12.14	12.33	5.188	43.236	0.9147	High	12.14	12.34	5.214	43.447	0.9213	High	12.14	12.34	5.14	42.836	0.9329	High	12.15	12.34	5.947	49.561	0.9029	Medium	12.15
PLC + Compound 2 (CB)	895	901	FVFSISM	14.8	1	5	14.76	14.92	0.031	0.63	0.9063	Medium	14.77	14.93	0.052	1.039	0.9091	Medium	14.76	14.92	0.067	1.343	0.8968	Medium	14.76	14.92	0.391	7.818	0.8999	Medium	14.76	14.92	0.497	9.943	0.8863	Medium	14.76	14.92	0.439	8.773	0.8941	Medium	14.76	14.92	1.014	20.274	0.8948	Medium	14.77
PLC + Compound 2 (CB)	895	901	FVFSISM	14.8	2	5	14.72	14.95	0.045	0.909	0.9244	High	14.72	14.95	0.034	0.678	0.9193	High	14.72	14.95	0.035	0.703	0.9158	High	14.73	14.95	0.323	6.459	0.9029	High	14.72	14.95	0.322	6.438	0.9144	High	14.62	14.89	0.328	6.56	0.9337	High	14.72	14.95	0.735	14.705	0.9142	High	14.72
PLC + Compound 2 (CB)	902	909	ASVAHWSL	12.24	2	6	12.16	12.39	2.151	35.851	0.9425	High	12.16	12.39	2.023	33.714	0.936	High	12.16	12.39	2.305	38.412	0.943	High	12.16	12.38	3.637	60.615	0.9306	High	12.16	12.39	3.656	60.934	0.928	High	12.16	12.39	3.623	60.379	0.9273	High	12.16	12.39	3.851	64.185	0.9375	High	12.16
PLC + Compound 2 (CB)	910	916	DVAADSQ	7.56	1	5	7.54	7.64	0.961	19.224	0.8312	Medium	7.54	7.64	0.778	15.553	0.8546	Medium	7.54	7.65	0.971	19.422	0.8621	Medium	7.54	7.64	1.788	35.764	0.861	Medium	7.54	7.65	1.702	34.035	0.8553	Medium	7.54	7.64	1.758	35.158	0.8675	Medium	7.54	7.64	2.242	44.845	0.8299	Medium	7.54
PLC + Compound 2 (CB)	910	917	DVAADSQE	7.9	1	6	7.87	8.03	1.17	19.504	0.8936	Medium	7.87	8.03	1.075	17.909	0.8802	Medium	7.87	8.03	1.277	21.289	0.9308	Medium	7.87	8.03	2.435	40.582	0.8962	Medium	7.87	8.03	2.475	41.248	0.9074	Medium	7.87	8.03	2.5	41.673	0.9161	Medium	7.87	8.03	2.877	47.953	0.8766	Medium	7.87
PLC + Compound 2 (CB)	910	921	DVAADSQEELQD	9.64	2	10	9.61	9.76	1.287	12.868	0.8832	Medium	9.61	9.76	1.196	11.957	0.8805	Medium	9.61	9.76	1.519	15.186	0.8968	Medium	9.6	9.76	3.255	32.548	0.8689	Medium	9.61	9.76	3.421	34.205	0.8818	Medium	9.61	9.76	3.42	34.203	0.8777	Medium	9.61	9.76	4.186	41.86	0.8388	Medium	9.61
PLC + Compound 2 (CB)	922	928	WVKKIRE	8.29	2	5	8.23	8.39	0.032	0.632	0.9279	Medium	8.23	8.39	0.063	1.25	0.9259	Medium	8.23	8.39	0.006	0.125	0.9496	Medium	8.23	8.39	0.056	1.118	0.8955	Medium	8.23	8.39	0.074	1.474	0.9449	Medium	8.23	8.39	0.106	2.113	0.8971	Medium	8.23	8.39	0.083	1.65	0.9203	Medium	8.23
PLC + Compound 2 (CB)	922	934	WVKKIREVAQTAD	9.11	3	11	9.05	9.21	2.583	23.479	0.9118	High	9.06	9.22	2.472	22.476	0.9297	High	9.06	9.22	2.685	24.407	0.9328	High	9.05	9.21	4.095	37.231	0.9086	High	9.06	9.22	4.153	37.757	0.9222	High	9.06	9.22	4.125	37.496	0.9125	High	9.06	9.21	4.787	43.519	0.9024	High	9.06
PLC + Compound 2 (CB)	922	937	WVKKIREVAQTADARL	10.21	4	14	10.2	10.32	5.573	39.806	0.9208	High	10.21	10.32	5.35	38.216	0.9166	High	10.21	10.32	5.791	41.363	0.9063	High	10.2	10.32	7.092	50.658	0.9027	High	10.21	10.32	7.06	50.43	0.9112	High	10.21	10.32	7.039	50.281	0.9176	High	10.21	10.32	7.661	54.723	0.8929	Medium	10.21
PLC + Compound 2 (CB)	938	953	TEGKIMERRKKIALEL	9.95	3	14	9.93	10.04	6.37	45.5	0.9065	Medium	9.93	10.04	6.136	43.827	0.9089	High	9.93	10.04	6.505	46.464	0.9122	High	9.92	10.03	7.827	55.906	0.9081	High	9.93	10.04	7.785	55.605	0.915	High	9.93	10.04	7.803	55.736	0.9108	High	9.93	10.04	8.233	58.805	0.9076	High	9.93
PLC + Compound 2 (CB)	957	968	VVYCRPVPFDEE	11.44	2	8	11.43	11.55	1.617	20.206	0.8925	High	11.43	11.55	1.516	18.955	0.9101	High	11.43	11.55	1.592	19.903	0.9114	High	11.43	11.54	2.183	27.288	0.8986	High	11.43	11.55	2.252	28.146	0.8951	High	11.43	11.55	2.27	28.379	0.8957	High	11.43	11.55	2.405	30.059	0.8922	High	11.43
PLC + Compound 2 (CB)	957	973	VVYCRPVPFDEEKIGTE	11.25	3	13	11.19	11.29	2.566	19.738	0.8891	Medium	11.19	11.29	2.488	19.14	0.9008	High	11.19	11.29	2.667	20.513	0.9006	High	11.18	11.28	5.062	38.939	0.8887	Medium	11.19	11.29	5.151	39.624	0.887	Medium	11.19	11.29	5.09	39.155	0.896	Medium	11.19	11.29	6.292	48.402	0.8711	Medium	11.19
PLC + Compound 2 (CB)	957	976	VVYCRPVPFDEEKIGTERAC	10.85	4	16	10.84	11.03	4.233	26.457	0.9057	High	10.84	11.03	3.973	24.83	0.9034	High	10.84	11.03	4.47	27.938	0.9134	High	10.84	11.02	7.318	45.739	0.8852	High	10.84	11.03	7.38	46.122	0.8964	High	10.84	11.03	7.241	45.257	0.9053	High	10.84	11.03	8.548	53.424	0.875	High	10.84
PLC + Compound 2 (CB)	957	977	VVYCRPVPFDEEKIGTERACY	11.28	3	17	11.28	11.34	4.643	27.311	0.8323	Medium	11.28	11.34	4.422	26.011	0.8493	Medium	11.28	11.34	5.056	29.742	0.8381	Medium	11.28	11.33	7.9	46.473	0.8254	Medium	11.28	11.34	8.135	47.852	0.8312	Medium	11.28	11.34	7.861	46.239	0.8222	Medium	11.28	11.34	9.226	54.273	0.8106	Medium	11.28
PLC + Compound 2 (CB)	977	1003	YRDMSSFPETKAEKYVNKAKGKKFLQY	10.29	4	24	10.35	10.37	2.064	8.601	0.847	Medium	10.35	10.37	1.868	7.782	0.8627	Medium	10.35	10.37	2.303	9.597	0.8745	Medium	10.34	10.37	5.666	23.608	0.8594	Medium	10.35	10.37	5.912	24.635	0.8715	High	10.35	10.37	5.866	24.442	0.8742	Medium	10.35	10.37	8.087	33.697	0.8273	Medium	10.35
PLC + Compound 2 (CB)	977	1008	YRDMSSFPETKAEKYVNKAKGKKFLQYNRLQL	10.64	4	29	10.62	10.84	2.013	6.942	0.832	Medium	10.62	10.84	1.831	6.314	0.8304	Medium	10.62	10.84	2.208	7.615	0.8696	High	10.61	10.84	5.241	18.074	0.8298	Medium	10.62	10.84	5.449	18.79	0.8662	High	10.62	10.84	5.314	18.325	0.8133	Medium	10.62	10.84	7.453	25.701	0.8001	Medium	10.62
PLC + Compound 2 (CB)	978	1008	RDMSSFPETKAEKYVNKAKGKKFLQYNRLQL	10.53	4	28	10.52	10.78	1.924	6.871	0.895	High	10.53	10.78	1.858	6.637	0.9064	High	10.52	10.78	2.173	7.761	0.9311	High	10.52	10.77	5.293	18.902	0.8964	High	10.52	10.78	5.425	19.376	0.9109	High	10.52	10.78	5.39	19.25	0.908	High	10.52	10.78	7.381	26.361	0.8816	High	10.53
PLC + Compound 2 (CB)	1007	1029	QLSRIYPKGQRLDSSNYDPLPMW	13.04	4	18	12.99	13.1	1.074	5.967	0.9049	High	12.99	13.1	0.963	5.348	0.9126	High	12.99	13.1	1.161	6.45	0.9328	High	12.99	13.1	1.39	7.723	0.9196	High	12.99	13.1	1.396	7.755	0.9233	High	12.99	13.1	1.386	7.701	0.9195	High	12.99	13.1	2.484	13.8	0.9088	High	12.99
PLC + Compound 2 (CB)	1007	1035	QLSRIYPKGQRLDSSNYDPLPMWICGSQL	14.55	4	24	14.44	14.7	1.19	4.958	0.8973	High	14.45	14.7	1.09	4.543	0.8985	High	14.44	14.7	1.15	4.791	0.9127	High	14.44	14.69	1.327	5.527	0.8965	High	14.44	14.7	1.345	5.604	0.8921	High	14.44	14.7	1.291	5.38	0.8928	High	14.45	14.7	2.337	9.737	0.883	High	14.45
PLC + Compound 2 (CB)	1009	1018	SRIYPKGQRL	8.59	3	7	8.57	8.87	1.287	18.391	0.942	High	8.58	8.87	1.219	17.42	0.9405	High	8.58	8.87	1.314	18.772	0.9497	High	8.57	8.87	1.455	20.781	0.9382	High	8.58	8.87	1.504	21.484	0.9425	High	8.58	8.87	1.537	21.954	0.9414	High	8.58	8.87	2.141	30.588	0.912	High	8.58
PLC + Compound 2 (CB)	1009	1029	SRIYPKGQRLDSSNYDPLPMW	12.92	4	16	12.9	12.95	1.037	6.48	0.919	High	12.9	12.95	0.981	6.13	0.9095	High	12.9	12.95	1.066	6.665	0.926	High	12.9	12.95	1.281	8.007	0.9127	High	12.9	12.95	1.3	8.127	0.9084	High	12.9	12.95	1.29	8.063	0.9105	High	12.9	12.95	2.511	15.695	0.9041	High	12.9
PLC + Compound 2 (CB)	1009	1034	SRIYPKGQRLDSSNYDPLPMWICGSQ	13.37	4	21	13.45	13.59	1.027	4.89	0.8928	Medium	13.45	13.59	1.018	4.849	0.8852	High	13.45	13.59	1.094	5.208	0.9119	High	13.44	13.58	1.261	6.004	0.8855	Medium	13.45	13.59	1.348	6.417	0.8895	High	13.45	13.59	1.321	6.289	0.8892	High	13.45	13.59	2.375	11.308	0.8736	Medium	13.45
PLC + Compound 2 (CB)	1009	1035	SRIYPKGQRLDSSNYDPLPMWICGSQL	14.34	3	22	14.42	14.62	1.026	4.664	0.9183	High	14.42	14.62	0.964	4.381	0.9234	High	14.42	14.62	1.015	4.616	0.942	High	14.42	14.62	1.225	5.569	0.9249	High	14.42	14.62	1.227	5.578	0.9218	High	14.42	14.62	1.198	5.447	0.9212	High	14.42	14.62	2.235	10.157	0.9099	High	14.42
PLC + Compound 2 (CB)	1009	1035	SRIYPKGQRLDSSNYDPLPMWICGSQL	14.34	4	22	14.39	14.65	0.977	4.443	0.9243	High	14.4	14.65	0.935	4.251	0.9262	High	14.39	14.65	0.996	4.529	0.9258	High	14.39	14.64	1.242	5.643	0.918	High	14.39	14.65	1.2	5.453	0.9133	High	14.39	14.65	1.185	5.387	0.9179	High	14.4	14.65	2.19	9.956	0.9178	High	14.4
PLC + Compound 2 (CB)	1019	1029	DSSNYDPLPMW	15.11	1	7	14.9	15.23	0.142	2.033	0.8497	Medium	14.9	15.23	0.045	0.638	0.8883	Medium	14.9	15.23	0.291	4.164	0.8187	Medium	14.89	15.22	0.138	1.978	0.8907	High	14.9	15.22	0.162	2.309	0.8862	Medium	14.9	15.22	0.162	2.312	0.8976	High	14.9	15.23	0.481	6.867	0.8635	Medium	14.9
PLC + Compound 2 (CB)	1019	1029	DSSNYDPLPMW	15.11	2	7	14.92	15.16	0.086	1.223	0.8945	Medium	14.93	15.16	0.061	0.872	0.8963	Medium	14.92	15.16	0.077	1.094	0.9082	Medium	14.92	15.16	0.13	1.855	0.8628	Medium	14.92	15.16	0.128	1.822	0.8843	Medium	14.92	15.16	0.131	1.868	0.8919	Medium	14.92	15.16	0.407	5.809	0.8622	Medium	14.92
PLC + Compound 2 (CB)	1019	1035	DSSNYDPLPMWICGSQL	16.45	2	13	16.4	16.54	0.134	1.034	0.8741	Medium	16.39	16.54	0.129	0.995	0.8824	Medium	16.4	16.54	0.175	1.344	0.9015	Medium	16.4	16.53	0.185	1.426	0.8705	Medium	16.4	16.53	0.19	1.463	0.8824	Medium	16.4	16.53	0.194	1.493	0.8878	Medium	16.4	16.54	0.401	3.086	0.8753	Medium	16.4
PLC + Compound 2 (CB)	1036	1049	VALNFQTPDKPMQM	11.87	2	10	11.78	12.06	0.487	4.866	0.9227	High	11.78	12.06	0.407	4.068	0.9146	High	11.78	12.06	0.539	5.388	0.9264	High	11.78	12.06	0.848	8.485	0.9116	High	11.78	12.06	0.831	8.307	0.9094	High	11.78	12.06	0.826	8.256	0.9122	High	11.78	12.06	0.874	8.739	0.9183	High	11.79
PLC + Compound 2 (CB)	1036	1049	VALNFQTPDKPMQM	11.87	3	10	11.84	11.99	0.442	4.425	0.9143	High	11.84	11.99	0.429	4.288	0.9143	High	11.84	11.99	0.522	5.215	0.917	High	11.84	11.99	0.849	8.494	0.9142	High	11.84	11.99	0.877	8.771	0.8994	High	11.84	11.99	0.798	7.976	0.9181	High	11.84	11.99	0.836	8.363	0.9165	High	11.84
PLC + Compound 2 (CB)	1036	1053	VALNFQTPDKPMQMNQAL	12.19	2	14	12.04	12.23	0.457	3.268	0.9183	High	12.04	12.23	0.453	3.235	0.9234	High	12.04	12.23	0.569	4.066	0.9364	High	12.03	12.22	0.876	6.261	0.9216	High	12.04	12.23	0.875	6.25	0.9248	High	12.03	12.23	0.817	5.835	0.9288	High	12.04	12.23	0.925	6.604	0.9078	High	12.04
PLC + Compound 2 (CB)	1039	1049	NFQTPDKPMQM	10.9	2	7	10.88	11.01	0.429	6.129	0.9089	Medium	10.89	11.01	0.392	5.605	0.9133	High	10.89	11.01	0.531	7.589	0.9118	High	10.88	11.01	0.828	11.832	0.9077	Medium	10.89	11.01	0.834	11.919	0.9082	Medium	10.88	11.01	0.83	11.863	0.911	High	10.89	11.01	0.877	12.532	0.9027	Medium	10.89
PLC + Compound 2 (CB)	1040	1049	FQTPDKPMQM	10.75	2	6	10.72	10.81	0.45	7.503	0.8969	Medium	10.72	10.81	0.451	7.514	0.8846	Medium	10.72	10.81	0.53	8.834	0.8898	Medium	10.71	10.81	0.886	14.77	0.8814	Medium	10.72	10.81	0.823	13.718	0.8916	Medium	10.72	10.81	0.805	13.421	0.8988	Medium	10.72	10.81	0.844	14.065	0.8874	Medium	10.72
PLC + Compound 2 (CB)	1054	1069	FMTGRHCGYVLQPSTM	11.22	2	13	11.21	11.39	1.714	13.182	0.8869	Medium	11.21	11.39	1.61	12.385	0.8892	High	11.21	11.39	1.753	13.483	0.9094	High	11.21	11.39	1.999	15.38	0.8966	High	11.21	11.39	2.042	15.707	0.8968	High	11.21	11.39	2.037	15.67	0.9107	High	11.21	11.39	2.672	20.558	0.8764	Medium	11.21
PLC + Compound 2 (CB)	1054	1069	FMTGRHCGYVLQPSTM	11.22	3	13	11.21	11.36	1.688	12.988	0.9209	High	11.21	11.36	1.629	12.531	0.9208	High	11.21	11.36	1.693	13.023	0.8845	Medium	11.21	11.35	2.049	15.759	0.9154	High	11.21	11.36	2.033	15.642	0.9141	High	11.21	11.35	2.026	15.588	0.9161	High	11.21	11.36	2.667	20.515	0.9212	High	11.21
PLC + Compound 2 (CB)	1054	1089	FMTGRHCGYVLQPSTMRDEAFDPFDKSSLRGLEPCA	12.41	4	31	12.36	12.65	4.294	13.853	0.8209	Medium	12.36	12.65	4.22	13.613	0.8179	Medium	12.36	12.65	4.73	15.258	0.8475	Medium	12.36	12.64	7.398	23.865	0.8165	Medium	12.36	12.65	7.521	24.261	0.8139	Medium	12.36	12.65	7.31	23.579	0.822	Medium	12.36	12.65	8.781	28.326	0.7919	Medium	12.36
PLC + Compound 2 (CB)	1055	1069	MTGRHCGYVLQPSTM	10.72	3	12	10.72	10.8	1.774	14.787	0.882	Medium	10.72	10.8	1.648	13.735	0.8853	Medium	10.72	10.8	1.757	14.644	0.8791	Medium	10.71	10.8	2.006	16.713	0.8769	Medium	10.72	10.8	2.077	17.308	0.8709	Medium	10.72	10.8	2.028	16.899	0.8811	Medium	10.72	10.8	2.57	21.419	0.8725	Medium	10.72
PLC + Compound 2 (CB)	1055	1082	MTGRHCGYVLQPSTMRDEAFDPFDKSSL	12.24	4	24	12.19	12.31	3.161	13.172	0.8497	Medium	12.2	12.31	3.068	12.784	0.8557	Medium	12.2	12.31	3.306	13.776	0.8796	Medium	12.19	12.31	5.079	21.163	0.8551	Medium	12.19	12.31	5.084	21.183	0.8689	Medium	12.19	12.31	4.957	20.655	0.871	Medium	12.2	12.31	5.876	24.485	0.8349	Medium	12.2
PLC + Compound 2 (CB)	1063	1069	VLQPSTM	10.16	1	4	10	10.12	1.764	44.104	0.858	Medium	10	10.12	1.736	43.4	0.8781	Medium	10	10.12	1.77	44.241	0.8984	Medium	10	10.12	1.756	43.908	0.8813	Medium	10	10.12	1.783	44.564	0.8861	Medium	10	10.12	1.765	44.128	0.8913	Medium	10	10.12	1.8	44.988	0.8832	Medium	10
PLC + Compound 2 (CB)	1063	1082	VLQPSTMRDEAFDPFDKSSL	12.66	3	16	12.64	12.79	3.348	20.923	0.9151	High	12.64	12.79	3.188	19.927	0.9165	High	12.64	12.79	3.544	22.148	0.9271	High	12.64	12.79	5.005	31.28	0.9077	High	12.64	12.79	5.115	31.971	0.9145	High	12.64	12.79	5.012	31.327	0.9167	High	12.64	12.79	5.788	36.177	0.9049	High	12.64
PLC + Compound 2 (CB)	1070	1082	RDEAFDPFDKSSL	12.19	2	10	12.14	12.25	1.49	14.901	0.8775	Medium	12.14	12.25	1.391	13.906	0.8828	Medium	12.14	12.25	1.575	15.753	0.9068	Medium	12.13	12.25	3.015	30.149	0.8715	Medium	12.14	12.25	3.107	31.071	0.8816	Medium	12.14	12.25	3.079	30.792	0.891	Medium	12.14	12.25	3.634	36.337	0.8537	Medium	12.14
PLC + Compound 2 (CB)	1070	1082	RDEAFDPFDKSSL	12.19	3	10	12.13	12.28	1.432	14.321	0.9371	High	12.13	12.28	1.338	13.375	0.9337	High	12.13	12.28	1.588	15.876	0.9428	High	12.12	12.28	2.991	29.905	0.9358	High	12.13	12.28	3.032	30.325	0.9286	High	12.13	12.28	2.99	29.903	0.9264	High	12.13	12.28	3.584	35.842	0.9329	High	12.13
PLC + Compound 2 (CB)	1070	1089	RDEAFDPFDKSSLRGLEPCA	12.29	4	16	12.23	12.4	2.861	17.881	0.8965	Medium	12.23	12.4	2.653	16.583	0.8878	Medium	12.23	12.4	3.051	19.069	0.9097	Medium	12.22	12.39	5.526	34.54	0.886	Medium	12.23	12.4	5.51	34.436	0.8869	Medium	12.23	12.4	5.508	34.424	0.8812	Medium	12.23	12.4	6.465	40.404	0.8692	Medium	12.23
PLC + Compound 2 (CB)	1090	1109	ISIEVLGARHLPKNGRGIVC	10.96	4	17	10.89	11.09	1.731	10.185	0.9366	High	10.89	11.1	1.636	9.623	0.9368	High	10.89	11.1	1.839	10.817	0.9449	High	10.89	11.09	2.745	16.15	0.92	High	10.89	11.1	2.872	16.895	0.9197	High	10.89	11.09	2.84	16.706	0.9203	High	10.89	11.1	3.852	22.661	0.9225	High	10.9
PLC + Compound 2 (CB)	1090	1113	ISIEVLGARHLPKNGRGIVCPFVE	12.08	3	20	12.02	12.16	1.552	7.759	0.8923	High	12.02	12.16	1.502	7.512	0.8979	High	12.02	12.16	1.647	8.234	0.9074	High	12.01	12.16	2.43	12.15	0.9059	High	12.02	12.16	2.478	12.392	0.8956	High	12.02	12.16	2.394	11.969	0.905	High	12.02	12.16	3.405	17.025	0.9033	High	12.02
PLC + Compound 2 (CB)	1090	1113	ISIEVLGARHLPKNGRGIVCPFVE	12.08	4	20	11.99	12.05	1.577	7.883	0.9159	High	11.99	12.05	1.481	7.404	0.9048	High	11.99	12.05	1.62	8.098	0.9252	High	11.99	12.05	2.421	12.107	0.9159	High	11.99	12.05	2.414	12.071	0.894	Medium	11.99	12.05	2.443	12.213	0.9033	High	11.99	12.05	3.492	17.462	0.9023	Medium	12
PLC + Compound 2 (CB)	1090	1115	ISIEVLGARHLPKNGRGIVCPFVEIE	12.67	3	22	12.68	12.72	1.408	6.4	0.8293	Medium	12.68	12.72	1.397	6.35	0.8547	Medium	12.68	12.72	1.7	7.729	0.8772	Medium	12.68	12.72	2.149	9.766	0.8758	Medium	12.68	12.72	2.334	10.609	0.8689	Medium	12.68	12.72	2.305	10.478	0.8847	Medium	12.68	12.72	3.087	14.03	0.8147	Medium	12.68
PLC + Compound 2 (CB)	1090	1115	ISIEVLGARHLPKNGRGIVCPFVEIE	12.67	4	22	12.61	12.79	1.482	6.738	0.89	Medium	12.61	12.79	1.408	6.402	0.8966	Medium	12.61	12.79	1.555	7.07	0.9073	High	12.6	12.79	2.294	10.429	0.8895	High	12.61	12.79	2.292	10.416	0.8878	High	12.61	12.79	2.325	10.57	0.8867	High	12.61	12.79	3.237	14.712	0.8939	Medium	12.61
PLC + Compound 2 (CB)	1093	1113	EVLGARHLPKNGRGIVCPFVE	11.3	4	17	11.3	11.46	1.475	8.674	0.8621	Medium	11.3	11.47	1.441	8.479	0.8694	Medium	11.3	11.47	1.63	9.586	0.8723	Medium	11.29	11.46	2.398	14.103	0.8382	Medium	11.3	11.46	2.476	14.568	0.842	Medium	11.3	11.46	2.453	14.429	0.8473	Medium	11.3	11.47	3.365	19.793	0.8259	Medium	11.3
PLC + Compound 2 (CB)	1114	1120	IEVAGAE	9.11	1	5	9.08	9.15	0.386	7.729	0.8584	Medium	9.08	9.16	0.34	6.808	0.8652	Medium	9.08	9.16	0.479	9.575	0.8798	Medium	9.08	9.15	0.811	16.221	0.8043	Medium	9.08	9.16	0.837	16.733	0.8255	Medium	9.08	9.16	0.833	16.666	0.833	Medium	9.08	9.16	1.066	21.314	0.7964	Medium	9.08
PLC + Compound 2 (CB)	1114	1130	IEVAGAEYDSTKQKTEF	10.53	2	15	10.54	10.63	1.205	8.032	0.7713	Medium	10.54	10.63	1.264	8.428	0.7724	Medium	10.54	10.63	1.509	10.062	0.7861	Medium	10.54	10.63	4.309	28.726	0.7754	Medium	10.54	10.63	4.391	29.275	0.7891	Medium	10.54	10.63	4.351	29.009	0.787	Medium	10.54	10.63	5.928	39.52	0.7797	Medium	10.54
PLC + Compound 2 (CB)	1114	1130	IEVAGAEYDSTKQKTEF	10.53	3	15	10.62	10.64	1.213	8.089	0.8243	Medium	10.63	10.64	1.143	7.621	0.8202	Medium	10.63	10.64	1.379	9.19	0.8355	Medium	10.62	10.64	4.269	28.458	0.8316	Medium	10.63	10.64	4.3	28.667	0.8305	Medium	10.62	10.64	4.356	29.039	0.8421	Medium	10.63	10.64	5.762	38.413	0.8405	Medium	10.63
PLC + Compound 2 (CB)	1116	1130	VAGAEYDSTKQKTEF	9.74	3	13	9.74	9.8	1.091	8.393	0.9032	Medium	9.74	9.8	1.056	8.119	0.8971	Medium	9.74	9.8	1.317	10.128	0.913	Medium	9.74	9.8	4.324	33.263	0.8688	Medium	9.74	9.8	4.378	33.675	0.885	Medium	9.74	9.8	4.26	32.772	0.8801	Medium	9.74	9.8	5.929	45.61	0.8402	Medium	9.74
PLC + Compound 2 (CB)	1131	1137	VVDNGLN	8.74	1	5	8.74	8.87	0.082	1.645	0.9112	High	8.75	8.87	0.077	1.54	0.9109	High	8.75	8.87	0.1	2.007	0.9314	High	8.74	8.87	0.118	2.359	0.905	High	8.75	8.87	0.113	2.259	0.9035	High	8.74	8.87	0.107	2.148	0.9106	High	8.74	8.87	0.166	3.326	0.8952	High	8.74
PLC + Compound 2 (CB)	1131	1147	VVDNGLNPVWPAKPFHF	13.3	3	12	13.27	13.45	0.924	7.703	0.924	High	13.27	13.45	0.861	7.179	0.9204	High	13.27	13.45	0.967	8.061	0.9252	High	13.27	13.45	1.667	13.892	0.9154	High	13.27	13.45	1.696	14.13	0.9126	High	13.27	13.45	1.639	13.662	0.912	High	13.27	13.46	2.008	16.737	0.9115	High	13.27
PLC + Compound 2 (CB)	1131	1154	VVDNGLNPVWPAKPFHFQISNPEF	13.94	2	18	13.87	13.99	0.944	5.245	0.8311	Medium	13.87	13.99	0.926	5.147	0.8617	Medium	13.87	13.99	1.107	6.147	0.8867	Medium	13.87	13.99	2.316	12.868	0.8736	High	13.87	13.99	2.26	12.553	0.8923	High	13.87	13.99	2.223	12.352	0.8791	High	13.87	13.99	2.939	16.325	0.8009	Medium	13.88
PLC + Compound 2 (CB)	1131	1154	VVDNGLNPVWPAKPFHFQISNPEF	13.94	3	18	13.82	14.07	1.084	6.025	0.9141	High	13.82	14.07	1.036	5.754	0.9128	High	13.82	14.07	1.275	7.085	0.9134	High	13.81	14.06	2.281	12.671	0.8985	High	13.81	14.07	2.285	12.694	0.8992	High	13.81	14.07	2.223	12.351	0.9025	High	13.82	14.07	3.041	16.896	0.8914	High	13.82
PLC + Compound 2 (CB)	1131	1155	VVDNGLNPVWPAKPFHFQISNPEFA	13.66	3	19	13.62	13.82	1.142	6.01	0.9231	High	13.62	13.82	1.081	5.688	0.9021	High	13.62	13.82	1.246	6.558	0.943	High	13.62	13.82	2.251	11.847	0.9234	High	13.62	13.82	2.262	11.903	0.93	High	13.62	13.82	2.296	12.086	0.9197	High	13.62	13.82	3.059	16.098	0.9144	High	13.62
PLC + Compound 2 (CB)	1131	1156	VVDNGLNPVWPAKPFHFQISNPEFAF	14.85	3	20	14.86	15.15	1.131	5.654	0.9076	High	14.87	15.15	1.038	5.192	0.9063	High	14.86	15.15	1.226	6.129	0.9191	High	14.86	15.15	2.309	11.547	0.9037	High	14.86	15.15	2.268	11.34	0.8939	High	14.86	15.15	2.38	11.901	0.893	High	14.87	15.15	3.054	15.268	0.8987	High	14.87
PLC + Compound 2 (CB)	1138	1147	PVWPAKPFHF	12.67	3	6	12.59	12.8	0.796	13.268	0.9345	High	12.59	12.8	0.758	12.631	0.9386	High	12.59	12.8	0.833	13.882	0.9495	High	12.59	12.8	1.487	24.779	0.944	High	12.59	12.8	1.537	25.609	0.9358	High	12.59	12.8	1.509	25.155	0.9368	High	12.59	12.8	1.803	30.051	0.9461	High	12.59
PLC + Compound 2 (CB)	1138	1154	PVWPAKPFHFQISNPEF	13.37	3	12	13.31	13.57	0.997	8.304	0.9325	High	13.31	13.57	0.935	7.792	0.9281	High	13.31	13.57	1.116	9.304	0.9394	High	13.31	13.57	2.088	17.4	0.9226	High	13.31	13.57	2.123	17.689	0.9279	High	13.31	13.57	2.085	17.372	0.9248	High	13.31	13.57	2.822	23.519	0.9246	High	13.31
PLC + Compound 2 (CB)	1138	1155	PVWPAKPFHFQISNPEFA	12.96	3	13	13.13	13.29	0.986	7.584	0.8908	High	13.13	13.3	0.975	7.498	0.9053	High	13.13	13.29	1.086	8.356	0.9111	High	13.12	13.29	2.161	16.62	0.887	Medium	13.13	13.29	2.109	16.22	0.888	High	13.13	13.29	2.103	16.179	0.8971	High	13.13	13.3	2.851	21.93	0.881	High	13.13
PLC + Compound 2 (CB)	1138	1156	PVWPAKPFHFQISNPEFAF	14.56	3	14	14.42	14.82	1.025	7.321	0.9256	High	14.42	14.82	0.966	6.902	0.9312	High	14.42	14.82	1.131	8.075	0.9296	High	14.42	14.82	2.094	14.957	0.9324	High	14.42	14.82	2.091	14.936	0.924	High	14.42	14.82	2.092	14.942	0.9313	High	14.42	14.82	2.826	20.184	0.9294	High	14.42
PLC + Compound 2 (CB)	1138	1156	PVWPAKPFHFQISNPEFAF	14.56	4	14	14.44	14.77	1.052	7.513	0.9136	High	14.45	14.77	0.968	6.916	0.9115	High	14.44	14.77	1.065	7.609	0.9299	High	14.44	14.77	2.128	15.203	0.9016	High	14.44	14.77	2.086	14.9	0.9158	High	14.44	14.77	2.152	15.372	0.9309	High	14.45	14.77	2.789	19.925	0.8902	Medium	14.45
PLC + Compound 2 (CB)	1148	1154	QISNPEF	11.02	1	4	11.05	11.13	0.099	2.472	0.8692	Medium	11.05	11.13	0.081	2.032	0.8872	Medium	11.05	11.13	0.134	3.345	0.8916	Medium	11.05	11.12	0.164	4.094	0.8711	Medium	11.05	11.13	0.176	4.412	0.8808	Medium	11.05	11.13	0.202	5.054	0.8892	Medium	11.05	11.13	0.605	15.132	0.8547	Medium	11.05
PLC + Compound 2 (CB)	1148	1156	QISNPEFAF	13.19	1	6	13.19	13.25	0.078	1.294	0.8613	Medium	13.19	13.25	0.088	1.47	0.8654	Medium	13.19	13.25	0.097	1.609	0.8973	Medium	13.19	13.25	0.131	2.184	0.8666	Medium	13.19	13.25	0.126	2.099	0.8673	Medium	13.19	13.25	0.188	3.131	0.8702	Medium	13.19	13.25	0.576	9.607	0.8545	Medium	13.2
PLC + Compound 2 (CB)	1148	1156	QISNPEFAF	13.19	2	6	13.17	13.29	0.072	1.205	0.9059	High	13.17	13.3	0.056	0.937	0.8989	High	13.17	13.29	0.072	1.197	0.8996	High	13.16	13.29	0.137	2.292	0.8793	High	13.17	13.29	0.135	2.249	0.9008	High	13.17	13.29	0.168	2.808	0.9058	High	13.17	13.3	0.581	9.682	0.8878	High	13.17
PLC + Compound 2 (CB)	1156	1162	FLRFVVY	13.67	2	5	13.6	13.76	0.009	0.183	0.8979	Medium	13.6	13.76	0.003	0.058	0.8646	Medium	13.6	13.76	0.001	0.015	0.8363	Medium	13.59	13.75	0.022	0.435	0.8767	Medium	13.6	13.76	0.005	0.098	0.878	Medium	13.6	13.76	0.017	0.348	0.8079	Medium	13.6	13.76	0.009	0.177	0.8926	Medium	13.6
PLC + Compound 2 (CB)	1158	1166	RFVVYEEDM	11.66	2	7	11.66	11.73	0.448	6.406	0.8645	Medium	11.66	11.73	0.38	5.426	0.8723	Medium	11.66	11.73	0.493	7.042	0.8658	Medium	11.65	11.73	0.848	12.109	0.8763	Medium	11.66	11.73	0.882	12.598	0.8796	Medium	11.66	11.73	0.869	12.41	0.8918	Medium	11.66	11.73	0.973	13.896	0.873	Medium	11.66
PLC + Compound 2 (CB)	1160	1166	VVYEEDM	10.58	1	5	10.53	10.75	0.423	8.458	0.92	High	10.53	10.75	0.386	7.711	0.9251	High	10.53	10.75	0.492	9.837	0.9492	High	10.53	10.75	0.889	17.774	0.927	High	10.53	10.75	0.923	18.452	0.9269	High	10.53	10.75	0.913	18.255	0.9143	High	10.53	10.75	0.963	19.253	0.92	High	10.53
PLC + Compound 2 (CB)	1167	1172	FSDQNF	11.11	1	4	11.06	11.18	0.974	24.351	0.9086	Medium	11.06	11.18	0.92	22.995	0.9152	Medium	11.06	11.18	0.949	23.727	0.9188	Medium	11.06	11.18	1.546	38.654	0.9156	Medium	11.06	11.18	1.596	39.888	0.9179	Medium	11.06	11.18	1.576	39.41	0.9216	Medium	11.06	11.18	2.188	54.696	0.907	Medium	11.06
PLC + Compound 2 (CB)	1167	1199	FSDQNFLAQATFPVKGLKTGYRAVPLKNNYSED	12.03	4	29	11.93	12.06	1.377	4.748	0.9068	High	11.93	12.06	1.345	4.637	0.8996	High	11.93	12.06	1.44	4.967	0.9128	High	11.92	12.06	3.209	11.067	0.8947	High	11.93	12.06	3.243	11.182	0.8956	High	11.93	12.06	3.145	10.844	0.9058	High	11.93	12.06	4.946	17.055	0.9055	High	11.93
PLC + Compound 2 (CB)	1173	1199	LAQATFPVKGLKTGYRAVPLKNNYSED	10.42	3	23	10.41	10.67	0.384	1.672	0.9092	High	10.42	10.67	0.317	1.38	0.9207	High	10.42	10.67	0.436	1.896	0.9394	High	10.41	10.66	1.716	7.462	0.9177	Medium	10.42	10.67	1.696	7.373	0.9178	High	10.41	10.67	1.714	7.454	0.9271	High	10.42	10.67	2.946	12.808	0.9095	High	10.42
PLC + Compound 2 (CB)	1173	1199	LAQATFPVKGLKTGYRAVPLKNNYSED	10.42	4	23	10.41	10.55	0.309	1.343	0.9144	High	10.41	10.55	0.343	1.491	0.9111	High	10.41	10.55	0.365	1.588	0.916	High	10.4	10.55	1.685	7.327	0.8924	Medium	10.41	10.55	1.66	7.217	0.8947	Medium	10.41	10.55	1.717	7.466	0.8866	Medium	10.41	10.55	2.899	12.605	0.8779	Medium	10.41
PLC + Compound 2 (CB)	1179	1199	PVKGLKTGYRAVPLKNNYSED	9.31	4	18	9.29	9.48	0.326	1.811	0.9204	High	9.29	9.48	0.279	1.548	0.9254	High	9.29	9.48	0.353	1.961	0.933	High	9.29	9.48	1.588	8.824	0.92	High	9.29	9.48	1.651	9.174	0.9202	High	9.29	9.48	1.6	8.888	0.925	High	9.29	9.48	2.262	12.568	0.9246	High	9.29
PLC + Compound 2 (CB)	1206	1212	LIKIDIF	13.97	2	5	13.87	14.08	0.031	0.612	0.9334	Medium	13.87	14.08	0.031	0.623	0.9378	High	13.87	14.08	0.043	0.855	0.9316	High	13.87	14.07	0.101	2.026	0.9363	High	13.87	14.08	0.088	1.762	0.8948	High	13.87	14.07	0.225	4.499	0.8968	Medium	13.87	14.08	0.62	12.41	0.9294	Medium	13.88
PLC + Compound 2 (CB)	1206	1229	LIKIDIFPAKQENGDLSPFSGTSL	13.45	2	20	13.6	13.86	8.852	44.259	0.9005	High	13.6	13.86	8.535	42.675	0.9104	High	13.6	13.86	8.822	44.108	0.9263	High	13.59	13.85	9.147	45.735	0.9039	High	13.6	13.86	9.142	45.711	0.9092	High	13.6	13.86	8.951	44.757	0.9164	High	13.6	13.86	10.101	50.504	0.898	High	13.6
PLC + Compound 2 (CB)	1206	1229	LIKIDIFPAKQENGDLSPFSGTSL	13.45	3	20	13.45	13.86	8.972	44.861	0.9131	High	13.45	13.86	8.611	43.053	0.9119	High	13.45	13.86	8.842	44.211	0.8993	High	13.45	13.85	9.294	46.469	0.9014	High	13.45	13.86	9.115	45.576	0.8856	High	13.45	13.86	8.961	44.803	0.8948	High	13.46	13.85	10.1	50.502	0.8899	High	13.46
PLC + Compound 2 (CB)	1206	1229	LIKIDIFPAKQENGDLSPFSGTSL	13.45	4	20	13.69	13.87	8.731	43.657	0.9025	High	13.69	13.87	8.462	42.31	0.9184	High	13.69	13.87	8.686	43.43	0.9251	High	13.69	13.87	9.13	45.652	0.9102	High	13.69	13.87	9.08	45.4	0.9165	High	13.69	13.87	8.864	44.321	0.9184	High	13.69	13.87	10.041	50.203	0.9033	High	13.69
PLC + Compound 2 (CB)	1207	1229	IKIDIFPAKQENGDLSPFSGTSL	13.24	2	19	12.97	13.36	8.93	46.999	0.8559	Medium	12.96	13.36	8.459	44.52	0.8739	Medium	12.96	13.36	8.736	45.979	0.8999	High	12.96	13.37	9.205	48.446	0.8705	Medium	12.96	13.36	9.251	48.691	0.9031	High	12.97	13.36	9.017	47.455	0.9059	High	12.96	13.36	10.068	52.989	0.8293	Medium	12.96
PLC + Compound 2 (CB)	1207	1229	IKIDIFPAKQENGDLSPFSGTSL	13.24	3	19	12.97	13.36	8.958	47.149	0.914	High	12.96	13.36	8.622	45.379	0.9095	High	12.96	13.36	8.86	46.63	0.9064	High	12.96	13.37	9.317	49.037	0.9068	High	12.96	13.36	9.273	48.803	0.9113	High	12.97	13.36	9.038	47.571	0.9109	High	12.96	13.36	10.119	53.259	0.9038	High	12.96
PLC + Compound 2 (CB)	1230	1250	RERGSDASGQLFHGRAREGSF	9.58	4	19	9.55	9.73	10.392	54.695	0.842	Medium	9.55	9.74	9.983	52.543	0.8469	Medium	9.55	9.74	10.165	53.498	0.8403	Medium	9.55	9.73	9.961	52.424	0.8428	Medium	9.55	9.74	10.061	52.954	0.8539	Medium	9.55	9.74	9.982	52.536	0.8355	Medium	9.55	9.74	10.278	54.096	0.8359	Medium	9.55
PLC + Compound 2 (CB)	1251	1261	ESRYQQPFEDF	12.51	2	8	12.48	12.62	5.485	68.564	0.9131	High	12.48	12.62	5.262	65.776	0.9138	High	12.48	12.62	5.401	67.515	0.8998	High	12.48	12.62	5.391	67.382	0.9178	High	12.48	12.62	5.486	68.572	0.9121	High	12.48	12.62	5.389	67.358	0.9168	High	12.48	12.62	5.54	69.25	0.9175	High	12.48
PLC + Compound 2 (CB)	1261	1272	FRISQEHLADHF	10.91	4	10	10.87	10.99	4.516	45.157	0.8368	Medium	10.87	10.99	4.294	42.936	0.8604	Medium	10.87	10.99	4.341	43.414	0.8526	Medium	10.86	10.98	4.414	44.139	0.8567	Medium	10.87	10.99	4.477	44.773	0.8841	Medium	10.87	10.99	4.324	43.244	0.8797	Medium	10.87	10.99	4.544	45.438	0.8592	Medium	10.87
PLC + Compound 2 (CB)	1296	1301	ISEEDL	10.58	1	4	10.58	10.64	2.079	51.987	0.9032	Medium	10.58	10.64	1.984	49.604	0.8907	Medium	10.58	10.64	2.092	52.292	0.914	Medium	10.58	10.64	2.467	61.681	0.8916	Medium	10.58	10.64	2.522	63.05	0.8847	Medium	10.58	10.64	2.502	62.561	0.8983	Medium	10.58	10.64	2.938	73.462	0.8919	Medium	10.58
[truncated: 29 more columns]

## Sheet: hPLC Stats Table
Protein Data Set	hPLC Apo	hPLC + 10 µM ADP
HDX reaction details	%D2O=61.5%	%D2O=61.5%
	pH(read)= 7.5	pH(read)= 7.5
	Temp= 18°C	Temp= 18°C
HDX time course	3s (0°C), 30s, 300s, 3000s	3s (0°C), 30s, 300s, 3000s
HDX controls	N/A	N/A
Back-exchange	Corrected based off %D2O	Corrected based off %D2O
Number of unique peptides	242	242
Sequence coverage	0.926	0.926
Average peptide length / Redundancy	Length = 17.1	Length = 17.1
	Redundancy = 3.1	Redundancy = 3.1
Replicates	3	3
Repeatability	Average StDev = 0.8%	Average StDev = 0.8%
Significant differences in HDX	>4.5% and >0.45 Da and unpaired t-test <0.01	>4.5% and >0.45 Da and unpaired t-test <0.01
